# Supplementary material for: (2-Amino­cyclo­hexanol-κ2N,O)chlorido(η6-p-cy­mene)ru­thenium(II) tetra­fluoro­borate (2-amino­cyclo­hexanolato-κ2N,O)chlorido(η6-p-cymene)ru­thenium(II)
Source: IUCrdata. 2026 Jun 16;11(Pt 6):x260610. doi: 10.1107/S2414314626006103 (PMC13330806; doi:10.1107/S2414314626006103)
Supplement: Supplementary file 1 [file x-11-x260610-sup1.cif]

##############################################################################
#                                                                            #
# This CIF contains the data for a data article accepted for                 #
# publication in IUCrData. It conforms to the requirements of                #
# Notes for Authors for IUCrData, and has been                               #
# peer reviewed under the auspices of IUCrData.                              #
#                                                                            #
# Full details of the Crystallographic Information File format               #
# are given in the paper "The Crystallographic Information File (CIF):       #
# a New Standard Archive File for Crystallography" by S. R. Hall, F. H.      #
# Allen and I. D. Brown [Acta Cryst. (1991), A47, 655-685].                  #
#                                                                            #
# The current version of the core CIF dictionary is obtainable from          #
# ftp://ftp.iucr.org/pub/cif_core.dic.                                       #
#                                                                            #
# Software is freely available for graphical display of the structure(s)     #
# in this CIF. For information consult the CIF software page                 #
# http://www.iucr.org/resources/cif/software.                                #
#                                                                            #
# This file may be used for bona fide research purposes within the           #
# scientific community so long as proper attribution is given to the data    # 
# article from which it was obtained.                                        #
#                                                                            #
##############################################################################
data_I
_audit_creation_method
;
Olex2 1.5
(compiled 2025.03.04 svn.red2d20d0 for OlexSys, GUI svn.r7188)
;
_journal_date_recd_electronic     2026-04-13
_journal_date_accepted     2026-06-11
_journal_name_full     'IUCrData'
_journal_year     2026
_journal_volume     11
_journal_issue      6
_journal_page_first     0
_journal_page_last     0
_journal_paper_category     HM
_journal_paper_doi     10.1107/S2414314626006103
_journal_coeditor_code     BV4060
_publ_contact_author_name     'Glenn E.M. Maguire'
_publ_contact_author_address
;
Catalysis and Peptide Research Unit, University of KwaZulu-Natal, Private Bag X54001, Durban 4000, South Africa
School of Agriculture and Science, Discipline of Chemistry, University of KwaZulu-Natal, Private Bag X54001, Durban 4000, South Africa
;
_publ_contact_author_email     'maguireg@ukzn.ac.za'
_publ_contact_author_fax     ?
_publ_contact_author_phone     ?
_publ_section_title
;\
(2-Aminocyclohexanol-\k^2^<i>N</i>,<i>O</i>)chlorido(\h^6^-\
<i>p</i>-cymene)ruthenium(II) tetrafluoroborate
(2-aminocyclohexanolato-\k^2^<i>N</i>,<i>O</i>)chlorido(\h^6^-<i>p</i>-cymene)\
ruthenium(II)
;
loop_
    _publ_author_name
    _publ_author_footnote
    _publ_author_address
    'Oerder, Michael' .
;
Catalysis and Peptide Research Unit, University of KwaZulu-Natal,
Private Bag X54001, Durban 4000,
South Africa
School of Agriculture and Science, Discipline of Chemistry,
University of KwaZulu-Natal, Private Bag X54001, Durban 4000,
South Africa
;
    'Maguire, Glenn E.M.' .
;
Catalysis and Peptide Research Unit, University of KwaZulu-Natal,
Private Bag X54001, Durban 4000,
South Africa
School of Agriculture and Science, Discipline of Chemistry,
University of KwaZulu-Natal, Private Bag X54001, Durban 4000,
South Africa
;
    'Kruger, Hendirk G.' .
;
Catalysis and Peptide Research Unit, University of KwaZulu-Natal,
Private Bag X54001, Durban 4000,
South Africa
School of Agriculture and Science, Discipline of Chemistry,
University of KwaZulu-Natal, Private Bag X54001, Durban 4000,
South Africa
;
    'Zamisa, Sizwe J.' .
;
School of Agriculture and Science, Discipline of Chemistry,
University of KwaZulu-Natal, Private Bag X54001, Durban 4000,
South Africa
;
_publ_section_synopsis
;
The title compound crystallizes with one neutral Ru^II^ species, one cationic
Ru^II^ species and a BF~4~^-^ counter-ion in the asymmetric unit. Both Ru^II^
centres adopt the expected piano-stool geometry, with the
\h^6^-<i>p</i>-cymene ligand forming the seat and the chlorido and bidentate
amino-alcohol-derived ligands occupying the remaining coordination sites.
;
_chemical_name_systematic
;\
(2-Aminocyclohexanol-\k^2^<i>N</i>,<i>O</i>)chlorido(\h^6^-\
<i>p</i>-cymene)ruthenium(II) tetrafluoroborate
(2-aminocyclohexanolato-\k^2^<i>N</i>,<i>O</i>)chlorido(\h^6^-<i>p</i>-cymene)\
ruthenium(II)
;
_chemical_name_common     ?
_chemical_formula_moiety     'C16 H27 Cl N O Ru +, B F4 -, C16 H26 Cl N O Ru'
_chemical_formula_sum     'C32 H53 B Cl2 F4 N2 O2 Ru2'
_chemical_formula_iupac
          '[Ru Cl (C6 H13 N O) (C10 H14)] B F4, [Ru  Cl (C10 H14) (C6 H12 N O)]'
_chemical_formula_weight     857.61
_chemical_melting_point     ?
_space_group_crystal_system     triclinic
_space_group_name_H-M_alt     'P -1'
_space_group_name_Hall     '-P 1'
loop_
    _space_group_symop_operation_xyz
    'x, y, z'
    '-x, -y, -z'
_cell_length_a     12.2424(11)
_cell_length_b     13.8251(13)
_cell_length_c     13.9939(13)
_cell_angle_alpha     60.974(2)
_cell_angle_beta     72.960(3)
_cell_angle_gamma     67.976(2)
_cell_volume     1901.8(3)
_cell_formula_units_Z     2
_cell_measurement_reflns_used     9804
_cell_measurement_theta_min     2.30
_cell_measurement_theta_max     27.59
_cell_measurement_temperature     100(2)
_exptl_crystal_description     block
_exptl_crystal_colour     orange
_exptl_crystal_size_max     0.26
_exptl_crystal_size_mid     0.14
_exptl_crystal_size_min     0.09
_exptl_crystal_density_diffrn     1.498
_exptl_crystal_density_meas     ?
_exptl_crystal_density_method     ?
_exptl_crystal_F_000     876
_exptl_absorpt_coefficient_mu     0.984
_exptl_absorpt_correction_type     multi-scan
_exptl_absorpt_process_details
;
(SADABS; Krause <i>et al.</i>,  2015)
;
_exptl_absorpt_correction_T_min     0.775
_exptl_absorpt_correction_T_max     0.926
_diffrn_ambient_temperature     100.01
_diffrn_source     'microfocus sealed X-ray tube'
_diffrn_radiation_type     MoK\a
_diffrn_radiation_wavelength     0.71073
_diffrn_radiation_monochromator     graphite
_diffrn_measurement_device_type     'Bruker SMART APEXII area detector'
_diffrn_measurement_device     'three-circle diffractometer'
_diffrn_measurement_method     '\w and \f scans'
_diffrn_detector     'Bruker APEXII area detector'
_diffrn_detector_area_resol_mean     7.9
_diffrn_reflns_number     53489
_diffrn_reflns_av_R_equivalents     0.0473
_diffrn_reflns_av_unetI/netI     0.0383
_diffrn_reflns_theta_min     1.680
_diffrn_reflns_theta_max     27.754
_diffrn_reflns_theta_full     25.242
_diffrn_measured_fraction_theta_max     0.984
_diffrn_measured_fraction_theta_full     0.997
_diffrn_reflns_limit_h_min     -15
_diffrn_reflns_limit_h_max     15
_diffrn_reflns_limit_k_min     -18
_diffrn_reflns_limit_k_max     17
_diffrn_reflns_limit_l_min     -18
_diffrn_reflns_limit_l_max     18
_diffrn_radiation_probe     x-ray
_refine_special_details
;
All aromatic, methyl, methylene and methine hydrogen atoms were
placed in idealized positions and refined in riding models with their
respective parent atoms. The C---H distances were constrained to 0.95 \%A for
all the aromatic H atoms, 0.98 \%A for methyl hydrogens, 0.99 \%A for
methylene hydrogens, 1.00 \%A and 0.91 \%A for amine hydrogens. The hydroxyl
hydrogen atom was located and positioned geometrically with O---H distance
constrained to 0.84 \%A.
;
_reflns_number_total     8829
_reflns_number_gt     7079
_reflns_threshold_expression     'I > 2\s(I)'
_refine_ls_structure_factor_coef     Fsqd
_refine_ls_matrix_type     full
_refine_ls_R_factor_all     0.0457
_refine_ls_R_factor_gt     0.0337
_refine_ls_wR_factor_gt     0.0857
_refine_ls_wR_factor_ref     0.0910
_refine_ls_goodness_of_fit_ref     1.060
_refine_ls_restrained_S_all     1.060
_refine_ls_number_reflns     8829
_refine_ls_number_parameters     411
_refine_ls_number_restraints     1
_refine_ls_hydrogen_treatment     mixed
_refine_ls_weighting_scheme     calc
_refine_ls_weighting_details
              'w=1/[\s^2^(Fo^2^)+(0.0513P)^2^+0.5637P] where P=(Fo^2^+2Fc^2^)/3'
_atom_sites_solution_hydrogens     mixed
_atom_sites_solution_primary     ?
_atom_sites_solution_secondary     ?
_refine_ls_shift/su_max     0.003
_refine_ls_shift/su_mean     0.000
_refine_diff_density_max     1.110
_refine_diff_density_min     -1.042
_refine_ls_extinction_method     none
_refine_ls_extinction_coef     .
loop_
    _atom_type_symbol
    _atom_type_description
    _atom_type_scat_dispersion_real
    _atom_type_scat_dispersion_imag
    _atom_type_scat_source
    'C' 'C' 0.0033 0.0016
                         'International Tables Vol C Tables 4.2.6.8 and 6.1.1.4'
    'H' 'H' 0.0000 0.0000
                         'International Tables Vol C Tables 4.2.6.8 and 6.1.1.4'
    'N' 'N' 0.0061 0.0033
                         'International Tables Vol C Tables 4.2.6.8 and 6.1.1.4'
    'O' 'O' 0.0106 0.0060
                         'International Tables Vol C Tables 4.2.6.8 and 6.1.1.4'
    'B' 'B' 0.0013 0.0007
                         'International Tables Vol C Tables 4.2.6.8 and 6.1.1.4'
    'F' 'F' 0.0171 0.0103
                         'International Tables Vol C Tables 4.2.6.8 and 6.1.1.4'
    'Cl' 'Cl' 0.1484 0.1585
                         'International Tables Vol C Tables 4.2.6.8 and 6.1.1.4'
    'Ru' 'Ru' -1.2594 0.8363
                         'International Tables Vol C Tables 4.2.6.8 and 6.1.1.4'
_computing_data_collection
;
APEX2 (Bruker, 2009)
;
_computing_cell_refinement
;
<i>COSMO</i> (Bruker, 2009)
;
_computing_data_reduction
;
SAINT V7.68A (Bruker, 2009)
;
_computing_structure_solution
;
<i>SHELXS2013</i> (Sheldrick, 2008)
;
_computing_structure_refinement
;
<i>SHELXL2018/3</i> (Sheldrick, 2015)
;
_computing_molecular_graphics
;
Olex2 1.5 (Dolomanov <i>et al.</i>,  2009)
;
_computing_publication_material
;
Olex2 1.5 (Dolomanov <i>et al.</i>,  2009)
;
loop_
    _atom_site_type_symbol
    _atom_site_label
    _atom_site_fract_x
    _atom_site_fract_y
    _atom_site_fract_z
    _atom_site_U_iso_or_equiv
    _atom_site_adp_type
    _atom_site_calc_flag
    _atom_site_occupancy
    _atom_site_disorder_assembly
    _atom_site_disorder_group
    C C1 -0.0538(2) 0.8003(2) 0.4942(2) 0.0271(6) Uani d 1 . .
    H H1A -0.070345 0.826795 0.551811 0.041 Uiso calc 1 . .
    H H1B -0.121899 0.837814 0.453178 0.041 Uiso calc 1 . .
    H H1C -0.040104 0.716652 0.528112 0.041 Uiso calc 1 . .
    C C2 0.0546(2) 0.8306(2) 0.4168(2) 0.0213(6) Uani d 1 . .
    C C3 0.0988(2) 0.8027(2) 0.3261(2) 0.0212(6) Uani d 1 . .
    H H3 0.055523 0.769319 0.309790 0.025 Uiso calc 1 . .
    C C4 0.2070(2) 0.8235(2) 0.2579(2) 0.0199(5) Uani d 1 . .
    H H4 0.234660 0.803796 0.196985 0.024 Uiso calc 1 . .
    C C5 0.2737(2) 0.8728(2) 0.2794(2) 0.0186(5) Uani d 1 . .
    C C6 0.2278(2) 0.9039(2) 0.3700(2) 0.0195(5) Uani d 1 . .
    H H6 0.270188 0.939187 0.384857 0.023 Uiso calc 1 . .
    C C7 0.1217(2) 0.8836(2) 0.4372(2) 0.0212(6) Uani d 1 . .
    H H7 0.093353 0.904890 0.497051 0.025 Uiso calc 1 . .
    C C8 0.3940(2) 0.8886(2) 0.2139(2) 0.0202(5) Uani d 1 . .
    H H8 0.445442 0.873067 0.266453 0.024 Uiso calc 1 . .
    C C10 0.3775(3) 1.0152(2) 0.1286(2) 0.0270(6) Uani d 1 . .
    H H10A 0.454678 1.026142 0.085998 0.040 Uiso calc 1 . .
    H H10B 0.323239 1.034425 0.078600 0.040 Uiso calc 1 . .
    H H10C 0.344017 1.065618 0.166898 0.040 Uiso calc 1 . .
    C C11 0.4581(3) 0.8065(2) 0.1584(2) 0.0273(6) Uani d 1 . .
    H H11A 0.534651 0.821227 0.117805 0.041 Uiso calc 1 . .
    H H11B 0.471717 0.726796 0.214717 0.041 Uiso calc 1 . .
    H H11C 0.409104 0.818977 0.107102 0.041 Uiso calc 1 . .
    C C12 0.2361(2) 0.4978(2) 0.6201(2) 0.0185(5) Uani d 1 . .
    H H12 0.323241 0.470028 0.625086 0.022 Uiso calc 1 . .
    C C13 0.2174(2) 0.4872(2) 0.5239(2) 0.0183(5) Uani d 1 . .
    H H13 0.130734 0.520834 0.516491 0.022 Uiso calc 1 . .
    C C15 0.2527(2) 0.3634(2) 0.5390(2) 0.0199(5) Uani d 1 . .
    H H15A 0.339852 0.330388 0.538752 0.024 Uiso calc 1 . .
    H H15B 0.231669 0.361428 0.476965 0.024 Uiso calc 1 . .
    C C16 0.1887(3) 0.2915(2) 0.6480(2) 0.0280(6) Uani d 1 . .
    H H16A 0.102071 0.319372 0.644978 0.034 Uiso calc 1 . .
    H H16B 0.216487 0.210027 0.659549 0.034 Uiso calc 1 . .
    C C17 0.2131(3) 0.3002(2) 0.7444(2) 0.0304(7) Uani d 1 . .
    H H17A 0.299291 0.268292 0.750035 0.036 Uiso calc 1 . .
    H H17B 0.170242 0.254172 0.814107 0.036 Uiso calc 1 . .
    C C18 0.1724(3) 0.4259(2) 0.7276(2) 0.0239(6) Uani d 1 . .
    H H18A 0.085435 0.456613 0.726015 0.029 Uiso calc 1 . .
    H H18B 0.189856 0.430383 0.789846 0.029 Uiso calc 1 . .
    C C19 0.0631(2) 0.7089(2) 0.7866(2) 0.0172(5) Uani d 1 . .
    H H19 0.035778 0.790183 0.731238 0.021 Uiso calc 1 . .
    C C20 -0.0220(2) 0.6435(2) 0.8026(2) 0.0193(5) Uani d 1 . .
    H H20A 0.004866 0.562445 0.856272 0.023 Uiso calc 1 . .
    H H20B -0.021918 0.644027 0.731626 0.023 Uiso calc 1 . .
    C C21 -0.1476(2) 0.6994(2) 0.8448(2) 0.0230(6) Uani d 1 . .
    H H21A -0.201913 0.655878 0.855619 0.028 Uiso calc 1 . .
    H H21B -0.175851 0.779155 0.789084 0.028 Uiso calc 1 . .
    C C22 -0.1504(2) 0.7015(2) 0.9536(2) 0.0243(6) Uani d 1 . .
    H H22A -0.130351 0.621639 1.011292 0.029 Uiso calc 1 . .
    H H22B -0.231669 0.742131 0.976951 0.029 Uiso calc 1 . .
    C C23 -0.0620(2) 0.7623(3) 0.9416(2) 0.0249(6) Uani d 1 . .
    H H23A -0.088756 0.845108 0.892105 0.030 Uiso calc 1 . .
    H H23B -0.059485 0.755706 1.014661 0.030 Uiso calc 1 . .
    C C24 0.0609(2) 0.7096(2) 0.8951(2) 0.0210(6) Uani d 1 . .
    H H24 0.088399 0.627855 0.949537 0.025 Uiso calc 1 . .
    C C25 0.3847(3) 0.4385(2) 0.9203(2) 0.0258(6) Uani d 1 . .
    H H25A 0.333675 0.433243 0.881530 0.039 Uiso calc 1 . .
    H H25B 0.341586 0.436548 0.992004 0.039 Uiso calc 1 . .
    H H25C 0.456670 0.373395 0.931450 0.039 Uiso calc 1 . .
    C C26 0.4187(2) 0.5495(2) 0.8525(2) 0.0194(5) Uani d 1 . .
    C C27 0.4123(2) 0.6204(2) 0.9016(2) 0.0208(6) Uani d 1 . .
    H H27 0.389597 0.595815 0.978968 0.025 Uiso calc 1 . .
    C C28 0.4393(2) 0.7285(2) 0.8368(2) 0.0196(5) Uani d 1 . .
    H H28 0.436050 0.774063 0.871558 0.024 Uiso calc 1 . .
    C C29 0.4709(2) 0.7678(2) 0.7215(2) 0.0197(5) Uani d 1 . .
    C C30 0.4774(2) 0.6963(2) 0.6720(2) 0.0198(5) Uani d 1 . .
    H H30 0.500300 0.720584 0.594686 0.024 Uiso calc 1 . .
    C C31 0.4503(2) 0.5905(2) 0.7363(2) 0.0194(5) Uani d 1 . .
    H H31 0.453233 0.545222 0.701336 0.023 Uiso calc 1 . .
    C C32 0.6339(3) 0.8599(3) 0.6202(3) 0.0314(7) Uani d 1 . .
    H H32A 0.653570 0.932951 0.571785 0.047 Uiso calc 1 . .
    H H32B 0.667979 0.823972 0.688902 0.047 Uiso calc 1 . .
    H H32C 0.666903 0.808259 0.583193 0.047 Uiso calc 1 . .
    C C33 0.4984(2) 0.8823(2) 0.6465(2) 0.0216(6) Uani d 1 . .
    H H33 0.467164 0.913284 0.575662 0.026 Uiso calc 1 . .
    C C34 0.4411(3) 0.9734(3) 0.6921(3) 0.0302(7) Uani d 1 . .
    H H34A 0.462885 1.044465 0.639254 0.045 Uiso calc 1 . .
    H H34B 0.354364 0.988879 0.703988 0.045 Uiso calc 1 . .
    H H34C 0.469133 0.945082 0.762299 0.045 Uiso calc 1 . .
    N N1 0.2826(2) 0.56080(18) 0.42479(17) 0.0181(5) Uani d 1 . .
    H H1D 0.261916 0.570065 0.362848 0.022 Uiso calc 1 . .
    H H1E 0.362292 0.527008 0.424266 0.022 Uiso calc 1 . .
    N N2 0.14981(19) 0.7688(2) 0.87582(19) 0.0216(5) Uani d 1 . .
    H H2A 0.171049 0.749077 0.941404 0.026 Uiso calc 1 . .
    H H2B 0.117036 0.846417 0.844630 0.026 Uiso calc 1 . .
    O O1 0.19493(16) 0.61792(15) 0.59536(15) 0.0177(4) Uani d 1 . .
    O O2 0.18286(15) 0.66000(15) 0.74975(14) 0.0172(4) Uani d 1 . .
    B B1 0.1951(3) 0.6071(3) 0.1731(3) 0.0277(7) Uani d 1 . .
    F F1 0.20077(19) 0.54198(17) 0.12112(15) 0.0415(5) Uani d 1 . .
    F F2 0.1359(2) 0.72104(18) 0.11141(18) 0.0593(7) Uani d 1 . .
    F F3 0.30738(17) 0.60379(19) 0.17774(17) 0.0449(5) Uani d 1 . .
    F F4 0.13506(19) 0.5695(2) 0.27905(16) 0.0506(6) Uani d 1 . .
    Cl Cl1 0.44144(6) 0.65903(6) 0.46189(5) 0.02135(14) Uani d 1 . .
    Cl Cl2 0.21343(6) 0.90927(6) 0.63402(6) 0.02463(15) Uani d 1 . .
    Ru Ru1 0.23903(2) 0.72358(2) 0.42743(2) 0.01525(7) Uani d 1 . .
    Ru Ru2 0.30306(2) 0.72205(2) 0.77018(2) 0.01533(7) Uani d 1 . .
    H H1 0.189(4) 0.630(3) 0.6502(16) 0.079(15) Uiso d 1 . .
loop_
    _atom_site_aniso_label
    _atom_site_aniso_U_11
    _atom_site_aniso_U_22
    _atom_site_aniso_U_33
    _atom_site_aniso_U_12
    _atom_site_aniso_U_13
    _atom_site_aniso_U_23
    C1 0.0207(14) 0.0216(15) 0.0295(15) -0.0047(11) -0.0059(12) -0.0033(12)
    C2 0.0176(13) 0.0153(13) 0.0250(14) -0.0025(10) -0.0076(11) -0.0029(11)
    C3 0.0222(13) 0.0179(14) 0.0218(13) -0.0060(11) -0.0111(11) -0.0026(11)
    C4 0.0247(14) 0.0187(13) 0.0165(12) -0.0078(11) -0.0072(11) -0.0039(11)
    C5 0.0240(14) 0.0094(12) 0.0174(12) -0.0059(10) -0.0053(11) 0.0004(10)
    C6 0.0246(14) 0.0120(12) 0.0237(13) -0.0047(10) -0.0068(11) -0.0074(11)
    C7 0.0234(14) 0.0138(13) 0.0226(13) -0.0004(10) -0.0064(11) -0.0065(11)
    C8 0.0224(13) 0.0183(13) 0.0200(13) -0.0089(11) -0.0013(11) -0.0067(11)
    C10 0.0308(16) 0.0238(15) 0.0254(14) -0.0126(12) -0.0015(12) -0.0073(12)
    C11 0.0291(15) 0.0243(15) 0.0258(15) -0.0112(12) 0.0014(12) -0.0087(12)
    C12 0.0229(13) 0.0140(13) 0.0185(12) -0.0058(10) -0.0027(11) -0.0065(11)
    C13 0.0190(13) 0.0173(13) 0.0196(13) -0.0070(10) -0.0003(10) -0.0085(11)
    C15 0.0206(13) 0.0183(13) 0.0240(13) -0.0073(11) -0.0033(11) -0.0099(11)
    C16 0.0343(16) 0.0185(14) 0.0314(15) -0.0115(12) 0.0018(13) -0.0111(12)
    C17 0.0464(19) 0.0210(15) 0.0226(14) -0.0149(13) 0.0001(13) -0.0071(12)
    C18 0.0319(15) 0.0215(14) 0.0172(13) -0.0109(12) -0.0005(11) -0.0065(11)
    C19 0.0170(12) 0.0165(13) 0.0175(12) -0.0054(10) -0.0011(10) -0.0068(11)
    C20 0.0179(13) 0.0172(13) 0.0214(13) -0.0064(10) -0.0021(11) -0.0062(11)
    C21 0.0198(13) 0.0214(14) 0.0274(14) -0.0075(11) -0.0047(11) -0.0079(12)
    C22 0.0198(13) 0.0272(15) 0.0222(14) -0.0074(12) 0.0000(11) -0.0086(12)
    C23 0.0188(13) 0.0307(16) 0.0261(14) -0.0048(12) -0.0029(11) -0.0145(13)
    C24 0.0196(13) 0.0251(15) 0.0233(13) -0.0068(11) -0.0040(11) -0.0130(12)
    C25 0.0260(15) 0.0195(14) 0.0308(15) -0.0095(12) -0.0059(12) -0.0064(12)
    C26 0.0134(12) 0.0164(13) 0.0252(14) -0.0016(10) -0.0070(11) -0.0057(11)
    C27 0.0196(13) 0.0203(14) 0.0210(13) -0.0040(11) -0.0100(11) -0.0048(11)
    C28 0.0176(13) 0.0204(14) 0.0249(14) -0.0066(10) -0.0073(11) -0.0091(11)
    C29 0.0164(12) 0.0195(13) 0.0248(14) -0.0062(10) -0.0050(11) -0.0086(11)
    C30 0.0148(12) 0.0218(14) 0.0231(13) -0.0053(10) -0.0024(11) -0.0096(11)
    C31 0.0159(12) 0.0175(13) 0.0276(14) -0.0005(10) -0.0057(11) -0.0131(11)
    C32 0.0233(15) 0.0267(16) 0.0397(17) -0.0120(12) -0.0067(13) -0.0058(14)
    C33 0.0201(13) 0.0190(14) 0.0254(14) -0.0083(11) -0.0059(11) -0.0056(11)
    C34 0.0376(17) 0.0224(15) 0.0352(16) -0.0130(13) -0.0074(14) -0.0108(13)
    N1 0.0224(11) 0.0172(11) 0.0170(11) -0.0059(9) -0.0031(9) -0.0085(9)
    N2 0.0189(11) 0.0262(13) 0.0252(12) -0.0057(10) -0.0043(10) -0.0149(10)
    O1 0.0221(9) 0.0149(9) 0.0179(9) -0.0046(7) -0.0031(8) -0.0085(8)
    O2 0.0158(9) 0.0184(9) 0.0194(9) -0.0062(7) -0.0023(7) -0.0085(8)
    B1 0.0303(18) 0.0345(19) 0.0268(17) -0.0085(15) -0.0044(14) -0.0196(15)
    F1 0.0640(13) 0.0386(11) 0.0371(10) -0.0223(10) -0.0068(9) -0.0216(9)
    F2 0.0883(18) 0.0372(12) 0.0583(14) 0.0110(11) -0.0438(13) -0.0267(11)
    F3 0.0316(10) 0.0647(14) 0.0521(12) -0.0144(10) -0.0015(9) -0.0366(11)
    F4 0.0506(13) 0.0837(17) 0.0335(10) -0.0369(12) 0.0059(9) -0.0300(11)
    Cl1 0.0181(3) 0.0208(3) 0.0251(3) -0.0061(3) -0.0052(3) -0.0079(3)
    Cl2 0.0239(3) 0.0161(3) 0.0304(4) -0.0066(3) -0.0103(3) -0.0029(3)
    Ru1 0.01634(11) 0.01394(12) 0.01664(11) -0.00552(8) -0.00319(8) -0.00589(9)
    Ru2 0.01577(11) 0.01381(11) 0.01782(11) -0.00476(8) -0.00369(8) -0.00653(9)
_geom_special_details
;
 All esds (except the esd in the dihedral angle between two l.s. planes)
 are estimated using the full covariance matrix.  The cell esds are taken
 into account individually in the estimation of esds in distances, angles
 and torsion angles; correlations between esds in cell parameters are only
 used when they are defined by crystal symmetry.  An approximate (isotropic)
 treatment of cell esds is used for estimating esds involving l.s. planes.
;
loop_
    _geom_bond_atom_site_label_1
    _geom_bond_atom_site_label_2
    _geom_bond_site_symmetry_2
    _geom_bond_distance
    _geom_bond_publ_flag
    C1 H1A . 0.9800 ?
    C1 H1B . 0.9800 ?
    C1 H1C . 0.9800 ?
    C1 C2 . 1.498(4) ?
    C2 C3 . 1.403(4) ?
    C2 C7 . 1.443(4) ?
    C2 Ru1 . 2.187(3) ?
    C3 H3 . 0.9500 ?
    C3 C4 . 1.424(4) ?
    C3 Ru1 . 2.161(3) ?
    C4 H4 . 0.9500 ?
    C4 C5 . 1.407(4) ?
    C4 Ru1 . 2.156(3) ?
    C5 C6 . 1.428(4) ?
    C5 C8 . 1.521(4) ?
    C5 Ru1 . 2.173(2) ?
    C6 H6 . 0.9500 ?
    C6 C7 . 1.397(4) ?
    C6 Ru1 . 2.178(3) ?
    C7 H7 . 0.9500 ?
    C7 Ru1 . 2.184(3) ?
    C8 H8 . 1.0000 ?
    C8 C10 . 1.542(4) ?
    C8 C11 . 1.528(4) ?
    C10 H10A . 0.9800 ?
    C10 H10B . 0.9800 ?
    C10 H10C . 0.9800 ?
    C11 H11A . 0.9800 ?
    C11 H11B . 0.9800 ?
    C11 H11C . 0.9800 ?
    C12 H12 . 1.0000 ?
    C12 C13 . 1.511(3) ?
    C12 C18 . 1.518(4) ?
    C12 O1 . 1.431(3) ?
    C13 H13 . 1.0000 ?
    C13 C15 . 1.520(4) ?
    C13 N1 . 1.479(3) ?
    C15 H15A . 0.9900 ?
    C15 H15B . 0.9900 ?
    C15 C16 . 1.530(4) ?
    C16 H16A . 0.9900 ?
    C16 H16B . 0.9900 ?
    C16 C17 . 1.530(4) ?
    C17 H17A . 0.9900 ?
    C17 H17B . 0.9900 ?
    C17 C18 . 1.532(4) ?
    C18 H18A . 0.9900 ?
    C18 H18B . 0.9900 ?
    C19 H19 . 1.0000 ?
    C19 C20 . 1.524(3) ?
    C19 C24 . 1.515(4) ?
    C19 O2 . 1.423(3) ?
    C20 H20A . 0.9900 ?
    C20 H20B . 0.9900 ?
    C20 C21 . 1.526(4) ?
    C21 H21A . 0.9900 ?
    C21 H21B . 0.9900 ?
    C21 C22 . 1.527(4) ?
    C22 H22A . 0.9900 ?
    C22 H22B . 0.9900 ?
    C22 C23 . 1.531(4) ?
    C23 H23A . 0.9900 ?
    C23 H23B . 0.9900 ?
    C23 C24 . 1.512(4) ?
    C24 H24 . 1.0000 ?
    C24 N2 . 1.486(3) ?
    C25 H25A . 0.9800 ?
    C25 H25B . 0.9800 ?
    C25 H25C . 0.9800 ?
    C25 C26 . 1.505(4) ?
    C26 C27 . 1.415(4) ?
    C26 C31 . 1.420(4) ?
    C26 Ru2 . 2.186(3) ?
    C27 H27 . 0.9500 ?
    C27 C28 . 1.430(4) ?
    C27 Ru2 . 2.161(3) ?
    C28 H28 . 0.9500 ?
    C28 C29 . 1.411(4) ?
    C28 Ru2 . 2.183(2) ?
    C29 C30 . 1.426(4) ?
    C29 C33 . 1.518(4) ?
    C29 Ru2 . 2.196(3) ?
    C30 H30 . 0.9500 ?
    C30 C31 . 1.404(4) ?
    C30 Ru2 . 2.181(3) ?
    C31 H31 . 0.9500 ?
    C31 Ru2 . 2.159(3) ?
    C32 H32A . 0.9800 ?
    C32 H32B . 0.9800 ?
    C32 H32C . 0.9800 ?
    C32 C33 . 1.533(4) ?
    C33 H33 . 1.0000 ?
    C33 C34 . 1.529(4) ?
    C34 H34A . 0.9800 ?
    C34 H34B . 0.9800 ?
    C34 H34C . 0.9800 ?
    N1 H1D . 0.9100 ?
    N1 H1E . 0.9100 ?
    N1 Ru1 . 2.126(2) ?
    N2 H2A . 0.9100 ?
    N2 H2B . 0.9100 ?
    N2 Ru2 . 2.125(2) ?
    O1 Ru1 . 2.1129(18) ?
    O1 H1 . 0.8401(10) ?
    O2 Ru2 . 2.1009(17) ?
    B1 F1 . 1.379(4) ?
    B1 F2 . 1.394(4) ?
    B1 F3 . 1.378(4) ?
    B1 F4 . 1.382(4) ?
    Cl1 Ru1 . 2.4071(7) ?
    Cl2 Ru2 . 2.4173(7) ?
loop_
    _geom_angle_atom_site_label_1
    _geom_angle_atom_site_label_2
    _geom_angle_atom_site_label_3
    _geom_angle_site_symmetry_1
    _geom_angle_site_symmetry_3
    _geom_angle
    _geom_angle_publ_flag
    H1A C1 H1B . . 109.5 ?
    H1A C1 H1C . . 109.5 ?
    H1B C1 H1C . . 109.5 ?
    C2 C1 H1A . . 109.5 ?
    C2 C1 H1B . . 109.5 ?
    C2 C1 H1C . . 109.5 ?
    C1 C2 Ru1 . . 127.27(19) ?
    C3 C2 C1 . . 121.7(2) ?
    C3 C2 C7 . . 117.5(2) ?
    C3 C2 Ru1 . . 70.14(15) ?
    C7 C2 C1 . . 120.7(3) ?
    C7 C2 Ru1 . . 70.58(15) ?
    C2 C3 H3 . . 119.3 ?
    C2 C3 C4 . . 121.4(2) ?
    C2 C3 Ru1 . . 72.21(15) ?
    C4 C3 H3 . . 119.3 ?
    C4 C3 Ru1 . . 70.57(14) ?
    Ru1 C3 H3 . . 130.7 ?
    C3 C4 H4 . . 119.5 ?
    C3 C4 Ru1 . . 70.91(14) ?
    C5 C4 C3 . . 121.0(2) ?
    C5 C4 H4 . . 119.5 ?
    C5 C4 Ru1 . . 71.69(14) ?
    Ru1 C4 H4 . . 130.6 ?
    C4 C5 C6 . . 117.8(2) ?
    C4 C5 C8 . . 122.8(2) ?
    C4 C5 Ru1 . . 70.37(14) ?
    C6 C5 C8 . . 119.3(2) ?
    C6 C5 Ru1 . . 71.02(14) ?
    C8 C5 Ru1 . . 127.32(18) ?
    C5 C6 H6 . . 119.3 ?
    C5 C6 Ru1 . . 70.66(14) ?
    C7 C6 C5 . . 121.3(2) ?
    C7 C6 H6 . . 119.3 ?
    C7 C6 Ru1 . . 71.54(15) ?
    Ru1 C6 H6 . . 131.4 ?
    C2 C7 H7 . . 119.5 ?
    C2 C7 Ru1 . . 70.87(15) ?
    C6 C7 C2 . . 120.9(2) ?
    C6 C7 H7 . . 119.5 ?
    C6 C7 Ru1 . . 71.11(15) ?
    Ru1 C7 H7 . . 131.3 ?
    C5 C8 H8 . . 107.6 ?
    C5 C8 C10 . . 109.0(2) ?
    C5 C8 C11 . . 113.7(2) ?
    C10 C8 H8 . . 107.6 ?
    C11 C8 H8 . . 107.6 ?
    C11 C8 C10 . . 111.1(2) ?
    C8 C10 H10A . . 109.5 ?
    C8 C10 H10B . . 109.5 ?
    C8 C10 H10C . . 109.5 ?
    H10A C10 H10B . . 109.5 ?
    H10A C10 H10C . . 109.5 ?
    H10B C10 H10C . . 109.5 ?
    C8 C11 H11A . . 109.5 ?
    C8 C11 H11B . . 109.5 ?
    C8 C11 H11C . . 109.5 ?
    H11A C11 H11B . . 109.5 ?
    H11A C11 H11C . . 109.5 ?
    H11B C11 H11C . . 109.5 ?
    C13 C12 H12 . . 108.8 ?
    C13 C12 C18 . . 111.0(2) ?
    C18 C12 H12 . . 108.8 ?
    O1 C12 H12 . . 108.8 ?
    O1 C12 C13 . . 106.5(2) ?
    O1 C12 C18 . . 112.8(2) ?
    C12 C13 H13 . . 107.8 ?
    C12 C13 C15 . . 113.3(2) ?
    C15 C13 H13 . . 107.8 ?
    N1 C13 C12 . . 106.0(2) ?
    N1 C13 H13 . . 107.8 ?
    N1 C13 C15 . . 113.8(2) ?
    C13 C15 H15A . . 109.6 ?
    C13 C15 H15B . . 109.6 ?
    C13 C15 C16 . . 110.2(2) ?
    H15A C15 H15B . . 108.1 ?
    C16 C15 H15A . . 109.6 ?
    C16 C15 H15B . . 109.6 ?
    C15 C16 H16A . . 109.5 ?
    C15 C16 H16B . . 109.5 ?
    H16A C16 H16B . . 108.1 ?
    C17 C16 C15 . . 110.5(2) ?
    C17 C16 H16A . . 109.5 ?
    C17 C16 H16B . . 109.5 ?
    C16 C17 H17A . . 109.6 ?
    C16 C17 H17B . . 109.6 ?
    C16 C17 C18 . . 110.5(2) ?
    H17A C17 H17B . . 108.1 ?
    C18 C17 H17A . . 109.6 ?
    C18 C17 H17B . . 109.6 ?
    C12 C18 C17 . . 110.1(2) ?
    C12 C18 H18A . . 109.6 ?
    C12 C18 H18B . . 109.6 ?
    C17 C18 H18A . . 109.6 ?
    C17 C18 H18B . . 109.6 ?
    H18A C18 H18B . . 108.1 ?
    C20 C19 H19 . . 108.8 ?
    C24 C19 H19 . . 108.8 ?
    C24 C19 C20 . . 109.3(2) ?
    O2 C19 H19 . . 108.8 ?
    O2 C19 C20 . . 113.3(2) ?
    O2 C19 C24 . . 107.8(2) ?
    C19 C20 H20A . . 109.6 ?
    C19 C20 H20B . . 109.6 ?
    C19 C20 C21 . . 110.1(2) ?
    H20A C20 H20B . . 108.2 ?
    C21 C20 H20A . . 109.6 ?
    C21 C20 H20B . . 109.6 ?
    C20 C21 H21A . . 109.4 ?
    C20 C21 H21B . . 109.4 ?
    C20 C21 C22 . . 111.0(2) ?
    H21A C21 H21B . . 108.0 ?
    C22 C21 H21A . . 109.4 ?
    C22 C21 H21B . . 109.4 ?
    C21 C22 H22A . . 109.4 ?
    C21 C22 H22B . . 109.4 ?
    C21 C22 C23 . . 111.0(2) ?
    H22A C22 H22B . . 108.0 ?
    C23 C22 H22A . . 109.4 ?
    C23 C22 H22B . . 109.4 ?
    C22 C23 H23A . . 109.5 ?
    C22 C23 H23B . . 109.5 ?
    H23A C23 H23B . . 108.1 ?
    C24 C23 C22 . . 110.7(2) ?
    C24 C23 H23A . . 109.5 ?
    C24 C23 H23B . . 109.5 ?
    C19 C24 H24 . . 107.8 ?
    C23 C24 C19 . . 112.8(2) ?
    C23 C24 H24 . . 107.8 ?
    N2 C24 C19 . . 106.9(2) ?
    N2 C24 C23 . . 113.4(2) ?
    N2 C24 H24 . . 107.8 ?
    H25A C25 H25B . . 109.5 ?
    H25A C25 H25C . . 109.5 ?
    H25B C25 H25C . . 109.5 ?
    C26 C25 H25A . . 109.5 ?
    C26 C25 H25B . . 109.5 ?
    C26 C25 H25C . . 109.5 ?
    C25 C26 Ru2 . . 127.87(18) ?
    C27 C26 C25 . . 121.0(2) ?
    C27 C26 C31 . . 117.8(2) ?
    C27 C26 Ru2 . . 70.05(15) ?
    C31 C26 C25 . . 121.1(2) ?
    C31 C26 Ru2 . . 69.89(14) ?
    C26 C27 H27 . . 119.4 ?
    C26 C27 C28 . . 121.2(3) ?
    C26 C27 Ru2 . . 71.96(15) ?
    C28 C27 H27 . . 119.4 ?
    C28 C27 Ru2 . . 71.61(15) ?
    Ru2 C27 H27 . . 129.5 ?
    C27 C28 H28 . . 119.8 ?
    C27 C28 Ru2 . . 69.96(14) ?
    C29 C28 C27 . . 120.3(2) ?
    C29 C28 H28 . . 119.8 ?
    C29 C28 Ru2 . . 71.72(14) ?
    Ru2 C28 H28 . . 131.3 ?
    C28 C29 C30 . . 118.5(2) ?
    C28 C29 C33 . . 123.7(2) ?
    C28 C29 Ru2 . . 70.69(14) ?
    C30 C29 C33 . . 117.9(2) ?
    C30 C29 Ru2 . . 70.41(14) ?
    C33 C29 Ru2 . . 130.49(18) ?
    C29 C30 H30 . . 119.6 ?
    C29 C30 Ru2 . . 71.56(15) ?
    C31 C30 C29 . . 120.7(2) ?
    C31 C30 H30 . . 119.6 ?
    C31 C30 Ru2 . . 70.27(15) ?
    Ru2 C30 H30 . . 131.4 ?
    C26 C31 H31 . . 119.3 ?
    C26 C31 Ru2 . . 71.95(15) ?
    C30 C31 C26 . . 121.5(2) ?
    C30 C31 H31 . . 119.3 ?
    C30 C31 Ru2 . . 71.97(15) ?
    Ru2 C31 H31 . . 129.3 ?
    H32A C32 H32B . . 109.5 ?
    H32A C32 H32C . . 109.5 ?
    H32B C32 H32C . . 109.5 ?
    C33 C32 H32A . . 109.5 ?
    C33 C32 H32B . . 109.5 ?
    C33 C32 H32C . . 109.5 ?
    C29 C33 C32 . . 108.2(2) ?
    C29 C33 H33 . . 107.5 ?
    C29 C33 C34 . . 114.4(2) ?
    C32 C33 H33 . . 107.5 ?
    C34 C33 C32 . . 111.6(2) ?
    C34 C33 H33 . . 107.5 ?
    C33 C34 H34A . . 109.5 ?
    C33 C34 H34B . . 109.5 ?
    C33 C34 H34C . . 109.5 ?
    H34A C34 H34B . . 109.5 ?
    H34A C34 H34C . . 109.5 ?
    H34B C34 H34C . . 109.5 ?
    C13 N1 H1D . . 109.9 ?
    C13 N1 H1E . . 109.9 ?
    C13 N1 Ru1 . . 108.78(15) ?
    H1D N1 H1E . . 108.3 ?
    Ru1 N1 H1D . . 109.9 ?
    Ru1 N1 H1E . . 109.9 ?
    C24 N2 H2A . . 109.6 ?
    C24 N2 H2B . . 109.6 ?
    C24 N2 Ru2 . . 110.40(16) ?
    H2A N2 H2B . . 108.1 ?
    Ru2 N2 H2A . . 109.6 ?
    Ru2 N2 H2B . . 109.6 ?
    C12 O1 Ru1 . . 112.97(14) ?
    C12 O1 H1 . . 112(2) ?
    Ru1 O1 H1 . . 127(2) ?
    C19 O2 Ru2 . . 112.03(14) ?
    F1 B1 F2 . . 108.1(3) ?
    F1 B1 F4 . . 111.7(3) ?
    F3 B1 F1 . . 111.0(3) ?
    F3 B1 F2 . . 107.9(3) ?
    F3 B1 F4 . . 108.7(3) ?
    F4 B1 F2 . . 109.3(3) ?
    C2 Ru1 Cl1 . . 157.71(8) ?
    C3 Ru1 C2 . . 37.64(10) ?
    C3 Ru1 C5 . . 69.30(10) ?
    C3 Ru1 C6 . . 80.67(10) ?
    C3 Ru1 C7 . . 68.11(10) ?
    C3 Ru1 Cl1 . . 155.32(8) ?
    C4 Ru1 C2 . . 69.17(10) ?
    C4 Ru1 C3 . . 38.52(10) ?
    C4 Ru1 C5 . . 37.94(9) ?
    C4 Ru1 C6 . . 68.15(10) ?
    C4 Ru1 C7 . . 80.78(10) ?
    C4 Ru1 Cl1 . . 117.05(7) ?
    C5 Ru1 C2 . . 82.67(10) ?
    C5 Ru1 C6 . . 38.32(10) ?
    C5 Ru1 C7 . . 68.83(10) ?
    C5 Ru1 Cl1 . . 90.85(7) ?
    C6 Ru1 C2 . . 68.93(10) ?
    C6 Ru1 C7 . . 37.35(10) ?
    C6 Ru1 Cl1 . . 92.88(7) ?
    C7 Ru1 C2 . . 38.55(10) ?
    C7 Ru1 Cl1 . . 119.36(7) ?
    N1 Ru1 C2 . . 118.08(9) ?
    N1 Ru1 C3 . . 94.14(9) ?
    N1 Ru1 C4 . . 95.31(9) ?
    N1 Ru1 C5 . . 121.13(9) ?
    N1 Ru1 C6 . . 159.28(9) ?
    N1 Ru1 C7 . . 156.14(9) ?
    N1 Ru1 Cl1 . . 83.50(6) ?
    O1 Ru1 C2 . . 91.15(9) ?
    O1 Ru1 C3 . . 115.85(9) ?
    O1 Ru1 C4 . . 153.72(9) ?
    O1 Ru1 C5 . . 160.23(9) ?
    O1 Ru1 C6 . . 122.04(8) ?
    O1 Ru1 C7 . . 94.75(9) ?
    O1 Ru1 N1 . . 78.32(7) ?
    O1 Ru1 Cl1 . . 87.82(5) ?
    C26 Ru2 C29 . . 82.01(10) ?
    C26 Ru2 Cl2 . . 163.88(7) ?
    C27 Ru2 C26 . . 37.99(10) ?
    C27 Ru2 C28 . . 38.43(10) ?
    C27 Ru2 C29 . . 68.88(10) ?
    C27 Ru2 C30 . . 80.77(10) ?
    C27 Ru2 Cl2 . . 148.65(7) ?
    C28 Ru2 C26 . . 69.11(10) ?
    C28 Ru2 C29 . . 37.58(10) ?
    C28 Ru2 Cl2 . . 111.53(7) ?
    C29 Ru2 Cl2 . . 89.50(7) ?
    C30 Ru2 C26 . . 68.71(10) ?
    C30 Ru2 C28 . . 67.92(10) ?
    C30 Ru2 C29 . . 38.03(10) ?
    C30 Ru2 Cl2 . . 96.25(7) ?
    C31 Ru2 C26 . . 38.16(10) ?
    C31 Ru2 C27 . . 68.37(10) ?
    C31 Ru2 C28 . . 80.91(10) ?
    C31 Ru2 C29 . . 68.80(10) ?
    C31 Ru2 C30 . . 37.76(10) ?
    C31 Ru2 Cl2 . . 125.81(8) ?
    N2 Ru2 C26 . . 113.37(9) ?
    N2 Ru2 C27 . . 93.10(10) ?
    N2 Ru2 C28 . . 99.76(9) ?
    N2 Ru2 C29 . . 128.37(9) ?
    N2 Ru2 C30 . . 166.38(9) ?
    N2 Ru2 C31 . . 149.53(10) ?
    N2 Ru2 Cl2 . . 82.63(7) ?
    O2 Ru2 C26 . . 93.38(8) ?
    O2 Ru2 C27 . . 122.20(9) ?
    O2 Ru2 C28 . . 160.62(9) ?
    O2 Ru2 C29 . . 151.73(8) ?
    O2 Ru2 C30 . . 114.48(8) ?
    O2 Ru2 C31 . . 90.39(8) ?
    O2 Ru2 N2 . . 79.09(8) ?
    O2 Ru2 Cl2 . . 87.62(5) ?
loop_
    _geom_torsion_atom_site_label_1
    _geom_torsion_atom_site_label_2
    _geom_torsion_atom_site_label_3
    _geom_torsion_atom_site_label_4
    _geom_torsion_site_symmetry_1
    _geom_torsion_site_symmetry_2
    _geom_torsion_site_symmetry_3
    _geom_torsion_site_symmetry_4
    _geom_torsion
    _geom_torsion_publ_flag
    C1 C2 C3 C4 . . . . -175.0(2) ?
    C1 C2 C3 Ru1 . . . . -122.3(2) ?
    C1 C2 C7 C6 . . . . 175.1(2) ?
    C1 C2 C7 Ru1 . . . . 122.5(2) ?
    C2 C3 C4 C5 . . . . 0.0(4) ?
    C2 C3 C4 Ru1 . . . . 53.5(2) ?
    C3 C2 C7 C6 . . . . -1.3(4) ?
    C3 C2 C7 Ru1 . . . . -53.9(2) ?
    C3 C4 C5 C6 . . . . -1.5(4) ?
    C3 C4 C5 C8 . . . . 175.5(2) ?
    C3 C4 C5 Ru1 . . . . 53.1(2) ?
    C4 C5 C6 C7 . . . . 1.6(4) ?
    C4 C5 C6 Ru1 . . . . 54.3(2) ?
    C4 C5 C8 C10 . . . . 101.0(3) ?
    C4 C5 C8 C11 . . . . -23.5(4) ?
    C5 C6 C7 C2 . . . . -0.2(4) ?
    C5 C6 C7 Ru1 . . . . 52.3(2) ?
    C6 C5 C8 C10 . . . . -82.0(3) ?
    C6 C5 C8 C11 . . . . 153.5(2) ?
    C7 C2 C3 C4 . . . . 1.4(4) ?
    C7 C2 C3 Ru1 . . . . 54.1(2) ?
    C8 C5 C6 C7 . . . . -175.5(2) ?
    C8 C5 C6 Ru1 . . . . -122.8(2) ?
    C12 C13 C15 C16 . . . . 54.1(3) ?
    C12 C13 N1 Ru1 . . . . -47.6(2) ?
    C13 C12 C18 C17 . . . . 55.9(3) ?
    C13 C12 O1 Ru1 . . . . -39.3(2) ?
    C13 C15 C16 C17 . . . . -55.3(3) ?
    C15 C13 N1 Ru1 . . . . -172.80(17) ?
    C15 C16 C17 C18 . . . . 58.4(3) ?
    C16 C17 C18 C12 . . . . -58.4(3) ?
    C18 C12 C13 C15 . . . . -54.8(3) ?
    C18 C12 C13 N1 . . . . 179.7(2) ?
    C18 C12 O1 Ru1 . . . . -161.27(17) ?
    C19 C20 C21 C22 . . . . -58.5(3) ?
    C19 C24 N2 Ru2 . . . . -38.8(2) ?
    C20 C19 C24 C23 . . . . -57.6(3) ?
    C20 C19 C24 N2 . . . . 177.1(2) ?
    C20 C19 O2 Ru2 . . . . -164.26(16) ?
    C20 C21 C22 C23 . . . . 55.9(3) ?
    C21 C22 C23 C24 . . . . -53.5(3) ?
    C22 C23 C24 C19 . . . . 55.3(3) ?
    C22 C23 C24 N2 . . . . 176.9(2) ?
    C23 C24 N2 Ru2 . . . . -163.77(18) ?
    C24 C19 C20 C21 . . . . 58.3(3) ?
    C24 C19 O2 Ru2 . . . . -43.1(2) ?
    C25 C26 C27 C28 . . . . -177.1(2) ?
    C25 C26 C27 Ru2 . . . . -122.9(2) ?
    C25 C26 C31 C30 . . . . 177.3(2) ?
    C25 C26 C31 Ru2 . . . . 122.9(2) ?
    C26 C27 C28 C29 . . . . 1.3(4) ?
    C26 C27 C28 Ru2 . . . . 54.4(2) ?
    C27 C26 C31 C30 . . . . 1.6(4) ?
    C27 C26 C31 Ru2 . . . . -52.9(2) ?
    C27 C28 C29 C30 . . . . -1.2(4) ?
    C27 C28 C29 C33 . . . . 178.7(2) ?
    C27 C28 C29 Ru2 . . . . 52.3(2) ?
    C28 C29 C30 C31 . . . . 1.4(4) ?
    C28 C29 C30 Ru2 . . . . 53.7(2) ?
    C28 C29 C33 C32 . . . . 100.2(3) ?
    C28 C29 C33 C34 . . . . -24.8(4) ?
    C29 C30 C31 C26 . . . . -1.6(4) ?
    C29 C30 C31 Ru2 . . . . 52.8(2) ?
    C30 C29 C33 C32 . . . . -79.8(3) ?
    C30 C29 C33 C34 . . . . 155.2(2) ?
    C31 C26 C27 C28 . . . . -1.4(4) ?
    C31 C26 C27 Ru2 . . . . 52.8(2) ?
    C33 C29 C30 C31 . . . . -178.5(2) ?
    C33 C29 C30 Ru2 . . . . -126.3(2) ?
    N1 C13 C15 C16 . . . . 175.3(2) ?
    O1 C12 C13 C15 . . . . -177.9(2) ?
    O1 C12 C13 N1 . . . . 56.6(3) ?
    O1 C12 C18 C17 . . . . 175.3(2) ?
    O2 C19 C20 C21 . . . . 178.6(2) ?
    O2 C19 C24 C23 . . . . 178.8(2) ?
    O2 C19 C24 N2 . . . . 53.5(3) ?
    Ru1 C2 C3 C4 . . . . -52.7(2) ?
    Ru1 C2 C7 C6 . . . . 52.6(2) ?
    Ru1 C3 C4 C5 . . . . -53.4(2) ?
    Ru1 C4 C5 C6 . . . . -54.6(2) ?
    Ru1 C4 C5 C8 . . . . 122.4(2) ?
    Ru1 C5 C6 C7 . . . . -52.7(2) ?
    Ru1 C5 C8 C10 . . . . -169.70(19) ?
    Ru1 C5 C8 C11 . . . . 65.8(3) ?
    Ru1 C6 C7 C2 . . . . -52.5(2) ?
    Ru2 C26 C27 C28 . . . . -54.2(2) ?
    Ru2 C26 C31 C30 . . . . 54.5(2) ?
    Ru2 C27 C28 C29 . . . . -53.1(2) ?
    Ru2 C28 C29 C30 . . . . -53.5(2) ?
    Ru2 C28 C29 C33 . . . . 126.4(2) ?
    Ru2 C29 C30 C31 . . . . -52.2(2) ?
    Ru2 C29 C33 C32 . . . . -167.1(2) ?
    Ru2 C29 C33 C34 . . . . 67.9(3) ?
    Ru2 C30 C31 C26 . . . . -54.5(2) ?
loop_
    _geom_hbond_atom_site_label_D
    _geom_hbond_atom_site_label_H
    _geom_hbond_atom_site_label_A
    _geom_hbond_site_symmetry_A
    _geom_hbond_distance_DH
    _geom_hbond_distance_HA
    _geom_hbond_distance_DA
    _geom_hbond_angle_DHA
    _geom_hbond_publ_flag
    N1 H1D F3 . 0.91 2.33 3.150(3) 150.4 yes
    N1 H1D F4 . 0.91 2.21 3.032(3) 150.4 yes
    N2 H2A F2 1_556 0.91 2.15 2.996(3) 154.2 yes
    O1 H1 O2 . 0.8401(10) 1.610(4) 2.449(2) 176(4) yes
_shelx_space_group_comment
;
The symmetry employed for this shelxl refinement is uniquely defined
by the following loop, which should always be used as a source of
symmetry information in preference to the above space-group names.
They are only intended as comments.
;
_shelx_estimated_absorpt_T_min     0.784
_shelx_estimated_absorpt_T_max     0.917
_shelx_hkl_file
;
  -1   0   0     854       7                                                         -26   27.51    0.00  1.0000
  -1   0   0     854       7                                                         -18   27.51    0.00  1.0000
  -1   0   0     854      13                                                         -19   27.51    0.00  1.0000
  -1   0   0     854       5                                                         -49   27.51    0.00  1.0000
  -1   0   0     854       7                                                         -26   27.51    0.00  1.0000
  -1   0   0     854       9                                                          -3   27.51    0.00  1.0000
  -1   0   0     854       8                                                         -25   27.51    0.00  1.0000
   1   0   0     854       9                                                         -22   27.51    0.00  1.0000
   1   0   0     854      13                                                         -22   27.51    0.00  1.0000
   1   0   0     854       8                                                         -29   27.51    0.00  1.0000
   1   0   0     854       8                                                          -7   27.51    0.00  1.0000
   1   0   0     854       7                                                         -36   27.51    0.00  1.0000
   1   0   0     854       8                                                         -21   27.51    0.00  1.0000
   1   0   0     854       8                                                         -24   27.51    0.00  1.0000
   1   0   0     854       7                                                         -31   27.51    0.00  1.0000
  -2   0   0   35316    1601                                                       33387    4.90    0.00  1.0000
  -2   0   0   31340    1587                                                       29525    4.90    0.00  1.0000
  -2   0   0   35423    1633                                                       33491    4.90    0.00  1.0000
  -2   0   0   33405    1539                                                       31530    4.90    0.00  1.0000
  -2   0   0   33955    1539                                                       32064    4.90    0.00  1.0000
  -2   0   0   36408    1539                                                       34449    4.90    0.00  1.0000
  -2   0   0   37050    1588                                                       35074    4.90    0.00  1.0000
  -2   0   0   30286    1598                                                       28502    4.90    0.00  1.0000
   2   0   0   33477    1631                                                       31600    4.90    0.00  1.0000
   2   0   0   33049    1601                                                       31184    4.90    0.00  1.0000
   2   0   0   35561    1586                                                       33626    4.90    0.00  1.0000
   2   0   0   28538    1586                                                       26807    4.90    0.00  1.0000
   2   0   0   34038    1430                                                       32145    4.90    0.00  1.0000
   2   0   0   30981    1599                                                       29176    4.90    0.00  1.0000
   2   0   0   34321    1539                                                       32420    4.90    0.00  1.0000
   2   0   0   35383    1539                                                       33452    4.90    0.00  1.0000
  -3   0   0   11393     515                                                       11171    0.98    0.00  1.0000
  -3   0   0    9347     513                                                        9146    0.98    0.00  1.0000
  -3   0   0   11353     499                                                       11132    0.98    0.00  1.0000
  -3   0   0   10268     498                                                       10058    0.98    0.00  1.0000
  -3   0   0    9452     513                                                        9250    0.98    0.00  1.0000
  -3   0   0   10670     537                                                       10456    0.98    0.00  1.0000
   3   0   0   11137     513                                                       10918    0.98    0.00  1.0000
   3   0   0   10896     463                                                       10679    0.98    0.00  1.0000
   3   0   0   10374     519                                                       10163    0.98    0.00  1.0000
   3   0   0   10710     499                                                       10495    0.98    0.00  1.0000
   3   0   0    8905     512                                                        8709    0.98    0.00  1.0000
   3   0   0   10149     498                                                        9940    0.98    0.00  1.0000
   3   0   0   10811     537                                                       10595    0.98    0.00  1.0000
   3   0   0    9628     516                                                        9424    0.98    0.00  1.0000
  -4   0   0    8931     518                                                       10156    5.90    0.00  1.0000
  -4   0   0    9463     560                                                       10722    5.90    0.00  1.0000
  -4   0   0    9955     518                                                       11246    5.90    0.00  1.0000
  -4   0   0    9957     535                                                       11248    5.90    0.00  1.0000
  -4   0   0    8194     532                                                        9369    5.90    0.00  1.0000
   4   0   0    8493     535                                                        9688    5.90    0.00  1.0000
   4   0   0    9322     540                                                       10572    5.90    0.00  1.0000
   4   0   0   10189     532                                                       11494    5.90    0.00  1.0000
   4   0   0    8598     517                                                        9800    5.90    0.00  1.0000
   4   0   0    9285     517                                                       10533    5.90    0.00  1.0000
  -5   0   0     199      55                                                         495    7.67    0.00  1.0000
  -5   0   0     214      49                                                         519    7.67    0.00  1.0000
  -5   0   0     193      69                                                         485    7.67    0.00  1.0000
  -5   0   0     315      57                                                         670    7.67    0.00  1.0000
  -5   0   0     323      62                                                         682    7.67    0.00  1.0000
   5   0   0     230      50                                                         544    7.67    0.00  1.0000
   5   0   0     275      53                                                         611    7.67    0.00  1.0000
   5   0   0     207      54                                                         507    7.67    0.00  1.0000
   5   0   0     263      53                                                         594    7.67    0.00  1.0000
   5   0   0     269      56                                                         602    7.67    0.00  1.0000
  -6   0   0    2205     106                                                        1861    3.60    0.00  1.0000
  -6   0   0    1913     106                                                        1593    3.60    0.00  1.0000
  -6   0   0    2113     138                                                        1776    3.60    0.00  1.0000
  -6   0   0    2135     110                                                        1797    3.60    0.00  1.0000
  -6   0   0    1809     101                                                        1499    3.60    0.00  1.0000
   6   0   0    1819     100                                                        1508    3.60    0.00  1.0000
   6   0   0    1892     109                                                        1574    3.60    0.00  1.0000
   6   0   0    1773     103                                                        1466    3.60    0.00  1.0000
  -7   0   0       4      28                                                           8    0.72    0.00  1.0000
  -7   0   0      15      27                                                          21    0.72    0.00  1.0000
  -7   0   0      45      33                                                          56    0.72    0.00  1.0000
  -7   0   0      23      51                                                          31    0.72    0.00  1.0000
  -7   0   0       2      27                                                           4    0.72    0.00  1.0000
   7   0   0       1      24                                                         -25    0.72    0.00  1.0000
   7   0   0       4      31                                                           8    0.72    0.00  1.0000
   7   0   0      15      24                                                          22    0.72    0.00  1.0000
  -8   0   0    1986     130                                                        1959    0.29    0.00  1.0000
  -8   0   0    2493     136                                                        2463    0.29    0.00  1.0000
  -8   0   0    2034     135                                                        2007    0.29    0.00  1.0000
  -8   0   0    2196     171                                                        2168    0.29    0.00  1.0000
  -8   0   0    2323     143                                                        2294    0.29    0.00  1.0000
   8   0   0    2059     131                                                        2032    0.29    0.00  1.0000
   8   0   0    2052     140                                                        2025    0.29    0.00  1.0000
   8   0   0    2077     131                                                        2049    0.29    0.00  1.0000
  -9   0   0    1466     110                                                        1572    1.28    0.00  1.0000
  -9   0   0    1047      94                                                        1137    1.28    0.00  1.0000
  -9   0   0    1051     100                                                        1141    1.28    0.00  1.0000
  -9   0   0    1179     104                                                        1274    1.28    0.00  1.0000
  -9   0   0    1191     138                                                        1287    1.28    0.00  1.0000
  -9   0   0    1195      98                                                        1291    1.28    0.00  1.0000
   9   0   0    1060      96                                                        1150    1.28    0.00  1.0000
   9   0   0    1128      98                                                        1221    1.28    0.00  1.0000
   9   0   0    1041     103                                                        1131    1.28    0.00  1.0000
 -10   0   0       0      43                                                           2    1.89    0.00  1.0000
 -10   0   0       1      34                                                           8    1.89    0.00  1.0000
 -10   0   0       4      37                                                         -56    1.89    0.00  1.0000
 -10   0   0       4      64                                                         -65    1.89    0.00  1.0000
  10   0   0       4      41                                                         -21    1.89    0.00  1.0000
 -11   0   0    2037     141                                                        1907    1.38    0.00  1.0000
 -11   0   0    1971     132                                                        1843    1.38    0.00  1.0000
 -11   0   0    2128     183                                                        1995    1.38    0.00  1.0000
  11   0   0    2296     142                                                        2158    1.38    0.00  1.0000
  11   0   0    2226     150                                                        2090    1.38    0.00  1.0000
 -12   0   0     680      83                                                         636    0.80    0.00  1.0000
 -12   0   0     745     123                                                         699    0.80    0.00  1.0000
 -12   0   0     696      73                                                         652    0.80    0.00  1.0000
  12   0   0     627      85                                                         585    0.80    0.00  1.0000
  12   0   0     788      88                                                         741    0.80    0.00  1.0000
 -13   0   0    3150     253                                                        3118   -0.27    0.00  1.0000
 -13   0   0    2657     196                                                        2628   -0.27    0.00  1.0000
  13   0   0    3467     211                                                        3433   -0.27    0.00  1.0000
  13   0   0    3150     200                                                        3118   -0.27    0.00  1.0000
  13   0   0    2955     205                                                        2924   -0.27    0.00  1.0000
 -14   0   0       0      51                                                         -28   -0.34    0.00  1.0000
 -14   0   0      67     102                                                          61   -0.34    0.00  1.0000
  14   0   0       0      62                                                         -29   -0.34    0.00  1.0000
  14   0   0      20      61                                                          17   -0.34    0.00  1.0000
  14  -1   0    1377     134                                                        1378   -0.02    0.00  1.0000
  14  -1   0    1097     126                                                        1098   -0.02    0.00  1.0000
  14  -1   0    1077     129                                                        1078   -0.02    0.00  1.0000
 -14   1   0    1284     179                                                        1285   -0.02    0.00  1.0000
  13  -1   0       0      58                                                         -23   -0.02    0.00  1.0000
  13  -1   0      10      58                                                          10   -0.02    0.00  1.0000
 -13   1   0      93      93                                                          93   -0.02    0.00  1.0000
 -13   1   0      34      54                                                          34   -0.02    0.00  1.0000
  12  -1   0    1079     111                                                        1134    0.78    0.00  1.0000
  12  -1   0    1033     115                                                        1087    0.78    0.00  1.0000
 -12   1   0     890     147                                                         940    0.78    0.00  1.0000
 -12   1   0     948     107                                                        1000    0.78    0.00  1.0000
  11  -1   0     115      53                                                          84    1.47    0.00  1.0000
 -11   1   0      90      45                                                          63    1.47    0.00  1.0000
 -11   1   0      31      79                                                          16    1.47    0.00  1.0000
 -11   1   0     160      55                                                         123    1.47    0.00  1.0000
 -11   1   0     201      55                                                         159    1.47    0.00  1.0000
  10  -1   0    1248     108                                                        1113    1.85    0.00  1.0000
 -10   1   0    1234     140                                                        1100    1.85    0.00  1.0000
 -10   1   0    1114     103                                                         987    1.85    0.00  1.0000
 -10   1   0    1211      96                                                        1078    1.85    0.00  1.0000
   9  -1   0     452      72                                                         503    1.11    0.00  1.0000
  -9   1   0     521      71                                                         576    1.11    0.00  1.0000
  -9   1   0     381      93                                                         428    1.11    0.00  1.0000
  -9   1   0     480      70                                                         533    1.11    0.00  1.0000
  -9   1   0     494      64                                                         548    1.11    0.00  1.0000
  -9   1   0     450      67                                                         501    1.11    0.00  1.0000
   8  -1   0    2090     154                                                        2081   -0.09    0.00  1.0000
   8  -1   0    2281     147                                                        2272   -0.09    0.00  1.0000
   8  -1   0    2294     146                                                        2285   -0.09    0.00  1.0000
  -8   1   0    2394     154                                                        2384   -0.09    0.00  1.0000
  -8   1   0    2113     143                                                        2104   -0.09    0.00  1.0000
  -8   1   0    2702     148                                                        2692   -0.09    0.00  1.0000
  -8   1   0    2563     156                                                        2553   -0.09    0.00  1.0000
  -8   1   0    2228     181                                                        2219   -0.09    0.00  1.0000
   7  -1   0    2258     146                                                        2225    0.33    0.00  1.0000
   7  -1   0    2254     135                                                        2221    0.33    0.00  1.0000
   7  -1   0    2133     136                                                        2101    0.33    0.00  1.0000
  -7   1   0    1994     134                                                        1963    0.33    0.00  1.0000
  -7   1   0    2367     140                                                        2333    0.33    0.00  1.0000
  -7   1   0    2560     138                                                        2525    0.33    0.00  1.0000
  -7   1   0    1919     138                                                        1889    0.33    0.00  1.0000
  -7   1   0    2587     175                                                        2552    0.33    0.00  1.0000
   6  -1   0    3880     249                                                        4298    3.08    0.00  1.0000
   6  -1   0    4033     259                                                        4458    3.08    0.00  1.0000
   6  -1   0    4441     246                                                        4887    3.08    0.00  1.0000
   6  -1   0    4059     247                                                        4486    3.08    0.00  1.0000
  -6   1   0    3981     254                                                        4404    3.08    0.00  1.0000
  -6   1   0    4590     247                                                        5043    3.08    0.00  1.0000
  -6   1   0    4354     280                                                        4796    3.08    0.00  1.0000
  -6   1   0    3702     245                                                        4110    3.08    0.00  1.0000
  -6   1   0    4523     255                                                        4973    3.08    0.00  1.0000
   5  -1   0   12861     563                                                       11221    7.04    0.00  1.0000
   5  -1   0   12291     582                                                       10689    7.04    0.00  1.0000
   5  -1   0   12294     566                                                       10692    7.04    0.00  1.0000
   5  -1   0   13854     579                                                       12150    7.04    0.00  1.0000
   5  -1   0   12697     591                                                       11068    7.04    0.00  1.0000
  -5   1   0   14635     568                                                       12882    7.04    0.00  1.0000
  -5   1   0   12455     584                                                       10842    7.04    0.00  1.0000
  -5   1   0   12096     565                                                       10507    7.04    0.00  1.0000
  -5   1   0   13410     583                                                       11734    7.04    0.00  1.0000
  -5   1   0   13297     611                                                       11628    7.04    0.00  1.0000
   4  -1   0     169      38                                                         396    6.51    0.00  1.0000
   4  -1   0      93      34                                                         273    6.51    0.00  1.0000
   4  -1   0     122      37                                                         321    6.51    0.00  1.0000
   4  -1   0     150      37                                                         367    6.51    0.00  1.0000
   4  -1   0      79      38                                                         249    6.51    0.00  1.0000
   4  -1   0     130      38                                                         335    6.51    0.00  1.0000
   4  -1   0     100      44                                                         285    6.51    0.00  1.0000
  -4   1   0     116      40                                                         312    6.51    0.00  1.0000
  -4   1   0      96      24                                                         279    6.51    0.00  1.0000
  -4   1   0     100      55                                                         286    6.51    0.00  1.0000
  -4   1   0      85      30                                                         259    6.51    0.00  1.0000
  -4   1   0      97      40                                                         280    6.51    0.00  1.0000
  -4   1   0     131      30                                                         337    6.51    0.00  1.0000
  -4   1   0      97      38                                                         281    6.51    0.00  1.0000
  -4   1   0     124      39                                                         325    6.51    0.00  1.0000
   3  -1   0    6192     356                                                        6749    3.26    0.00  1.0000
   3  -1   0    6703     348                                                        7282    3.26    0.00  1.0000
   3  -1   0    6102     349                                                        6655    3.26    0.00  1.0000
   3  -1   0    6387     341                                                        6953    3.26    0.00  1.0000
   3  -1   0    5427     350                                                        5949    3.26    0.00  1.0000
   3  -1   0    6282     339                                                        6843    3.26    0.00  1.0000
   3  -1   0    6542     317                                                        7114    3.26    0.00  1.0000
  -3   1   0    6352     313                                                        6916    3.26    0.00  1.0000
  -3   1   0    5656     309                                                        6189    3.26    0.00  1.0000
  -3   1   0    6467     340                                                        7036    3.26    0.00  1.0000
  -3   1   0    6501     349                                                        7072    3.26    0.00  1.0000
  -3   1   0    6425     368                                                        6992    3.26    0.00  1.0000
  -3   1   0    6385     348                                                        6951    3.26    0.00  1.0000
  -3   1   0    5445     350                                                        5968    3.26    0.00  1.0000
  -3   1   0    6059     341                                                        6610    3.26    0.00  1.0000
   2  -1   0   11609     630                                                       13043    6.08    0.00  1.0000
   2  -1   0    9413     631                                                       10709    6.08    0.00  1.0000
   2  -1   0   10952     635                                                       12346    6.08    0.00  1.0000
   2  -1   0   11583     652                                                       13016    6.08    0.00  1.0000
   2  -1   0   10699     639                                                       12078    6.08    0.00  1.0000
   2  -1   0   11344     614                                                       12762    6.08    0.00  1.0000
   2  -1   0   10602     612                                                       11975    6.08    0.00  1.0000
   2  -1   0   12066     571                                                       13528    6.08    0.00  1.0000
  -2   1   0   11262     639                                                       12676    6.08    0.00  1.0000
  -2   1   0   10690     613                                                       12068    6.08    0.00  1.0000
  -2   1   0   11197     613                                                       12606    6.08    0.00  1.0000
  -2   1   0   11525     652                                                       12954    6.08    0.00  1.0000
  -2   1   0   11157     634                                                       12564    6.08    0.00  1.0000
  -2   1   0    9968     632                                                       11300    6.08    0.00  1.0000
  -2   1   0   11796     569                                                       13242    6.08    0.00  1.0000
  -2   1   0   10472     566                                                       11836    6.08    0.00  1.0000
  -2   1   0   12089     632                                                       13552    6.08    0.00  1.0000
   1  -1   0   64402    3070                                                       51802   24.64    0.00  1.0000
   1  -1   0   81842    2768                                                       67551   24.64    0.00  1.0000
   1  -1   0   76822    3146                                                       62998   24.64    0.00  1.0000
   1  -1   0   71136    3097                                                       57859   24.64    0.00  1.0000
   1  -1   0   75731    2766                                                       62010   24.64    0.00  1.0000
   1  -1   0   77767    2766                                                       63854   24.64    0.00  1.0000
   1  -1   0   81121    3070                                                       66896   24.64    0.00  1.0000
   1  -1   0   75595    2977                                                       61887   24.64    0.00  1.0000
   1  -1   0   79386    3096                                                       65322   24.64    0.00  1.0000
   1  -1   0   76615    2977                                                       62810   24.64    0.00  1.0000
  -1   1   0   74445    3098                                                       60847   24.64    0.00  1.0000
  -1   1   0   75763    2978                                                       62039   24.64    0.00  1.0000
  -1   1   0   74945    3146                                                       61299   24.64    0.00  1.0000
  -1   1   0   69379    3071                                                       56276   24.64    0.00  1.0000
  -1   1   0   73362    2765                                                       59868   24.64    0.00  1.0000
   0  -1   0   21091     501                                                       10244   41.44    0.00  1.0000
   0  -1   0   19957     451                                                        9459   41.44    0.00  1.0000
   0  -1   0   20643     504                                                        9933   41.44    0.00  1.0000
   0  -1   0   21476     486                                                       10513   41.44    0.00  1.0000
   0  -1   0   18254     464                                                        8298   41.44    0.00  1.0000
   0   1   0   20483     451                                                        9822   41.44    0.00  1.0000
   0   1   0   22047     487                                                       10914   41.44    0.00  1.0000
   0   1   0   20808     505                                                       10047   41.44    0.00  1.0000
   0   1   0   20355     501                                                        9733   41.44    0.00  1.0000
  -1  -1   0   72372    4121                                                       88762   27.22    0.00  1.0000
  -1  -1   0   60440    3682                                                       75490   27.22    0.00  1.0000
  -1  -1   0   67853    4090                                                       83749   27.22    0.00  1.0000
  -1  -1   0   65887    6092                                                       81563   27.22    0.00  1.0000
  -1  -1   0   66587    3962                                                       82342   27.22    0.00  1.0000
  -1  -1   0   65443    4185                                                       81070   27.22    0.00  1.0000
   1   1   0   70356    3682                                                       86528   27.22    0.00  1.0000
   1   1   0   63226    3965                                                       78600   27.22    0.00  1.0000
   1   1   0   66876    4087                                                       82663   27.22    0.00  1.0000
   1   1   0   63468    4089                                                       78869   27.22    0.00  1.0000
   1   1   0   64767    3682                                                       80317   27.22    0.00  1.0000
   1   1   0   71758    4124                                                       88082   27.22    0.00  1.0000
   1   1   0   66304    6095                                                       82027   27.22    0.00  1.0000
   1   1   0   71491    3965                                                       87786   27.22    0.00  1.0000
   1   1   0   65977    4184                                                       81664   27.22    0.00  1.0000
   1   1   0   56918    4120                                                       71547   27.22    0.00  1.0000
  -2  -1   0     742      59                                                         972    3.71    0.00  1.0000
  -2  -1   0     709      61                                                         934    3.71    0.00  1.0000
  -2  -1   0     688      71                                                         910    3.71    0.00  1.0000
  -2  -1   0     776      59                                                        1011    3.71    0.00  1.0000
  -2  -1   0     801      59                                                        1040    3.71    0.00  1.0000
  -2  -1   0     759      58                                                         991    3.71    0.00  1.0000
   2   1   0     762      53                                                         995    3.71    0.00  1.0000
   2   1   0     544      58                                                         743    3.71    0.00  1.0000
   2   1   0     787      58                                                        1023    3.71    0.00  1.0000
   2   1   0     642      56                                                         857    3.71    0.00  1.0000
   2   1   0     745      92                                                         975    3.71    0.00  1.0000
   2   1   0     647      61                                                         863    3.71    0.00  1.0000
   2   1   0     681      56                                                         902    3.71    0.00  1.0000
   2   1   0     755      60                                                         987    3.71    0.00  1.0000
   2   1   0     777      72                                                        1012    3.71    0.00  1.0000
  -3  -1   0    1108      67                                                        1227   -1.64    0.00  1.0000
  -3  -1   0    1035      70                                                        1150   -1.64    0.00  1.0000
  -3  -1   0     914      69                                                        1022   -1.64    0.00  1.0000
  -3  -1   0    1014      69                                                        1128   -1.64    0.00  1.0000
  -3  -1   0    1007      74                                                        1120   -1.64    0.00  1.0000
  -3  -1   0     986      88                                                        1098   -1.64    0.00  1.0000
   3   1   0    1018      67                                                        1132   -1.64    0.00  1.0000
   3   1   0     870      71                                                         975   -1.64    0.00  1.0000
   3   1   0    1102      63                                                        1220   -1.64    0.00  1.0000
   3   1   0     951      92                                                        1061   -1.64    0.00  1.0000
   3   1   0     953      66                                                        1063   -1.64    0.00  1.0000
   3   1   0     835      65                                                         938   -1.64    0.00  1.0000
   3   1   0    1023      71                                                        1137   -1.64    0.00  1.0000
  -4  -1   0    1975      86                                                        1564    4.60    0.00  1.0000
  -4  -1   0    1845      87                                                        1449    4.60    0.00  1.0000
  -4  -1   0    1656      83                                                        1282    4.60    0.00  1.0000
  -4  -1   0    1897      83                                                        1495    4.60    0.00  1.0000
  -4  -1   0    1766     108                                                        1379    4.60    0.00  1.0000
   4   1   0    1740      86                                                        1356    4.60    0.00  1.0000
   4   1   0    1666      79                                                        1291    4.60    0.00  1.0000
   4   1   0    1854      82                                                        1457    4.60    0.00  1.0000
   4   1   0    1603      83                                                        1235    4.60    0.00  1.0000
   4   1   0    1485      80                                                        1132    4.60    0.00  1.0000
  -5  -1   0    8826     526                                                       10517    8.10    0.00  1.0000
  -5  -1   0   10016     528                                                       11813    8.10    0.00  1.0000
  -5  -1   0   10179     546                                                       11990    8.10    0.00  1.0000
  -5  -1   0    8930     571                                                       10630    8.10    0.00  1.0000
  -5  -1   0    8248     541                                                        9885    8.10    0.00  1.0000
   5   1   0    7453     543                                                        9013    8.10    0.00  1.0000
   5   1   0    9181     526                                                       10904    8.10    0.00  1.0000
   5   1   0    8582     525                                                       10250    8.10    0.00  1.0000
   5   1   0    9095     547                                                       10811    8.10    0.00  1.0000
   5   1   0    8970     539                                                       10674    8.10    0.00  1.0000
  -6  -1   0    6457     306                                                        5747    4.28    0.00  1.0000
  -6  -1   0    7441     320                                                        6677    4.28    0.00  1.0000
  -6  -1   0    6320     313                                                        5618    4.28    0.00  1.0000
  -6  -1   0    7219     346                                                        6467    4.28    0.00  1.0000
  -6  -1   0    7016     308                                                        6275    4.28    0.00  1.0000
  -6  -1   0    6595     305                                                        5877    4.28    0.00  1.0000
   6   1   0    6899     319                                                        6164    4.28    0.00  1.0000
   6   1   0    6843     306                                                        6111    4.28    0.00  1.0000
   6   1   0    6600     304                                                        5882    4.28    0.00  1.0000
   6   1   0    6007     314                                                        5323    4.28    0.00  1.0000
  -7  -1   0     912      65                                                         843    1.10    0.00  1.0000
  -7  -1   0     868      94                                                         801    1.10    0.00  1.0000
  -7  -1   0    1084      81                                                        1009    1.10    0.00  1.0000
  -7  -1   0     958      73                                                         887    1.10    0.00  1.0000
  -7  -1   0     839      69                                                         773    1.10    0.00  1.0000
   7   1   0     993      76                                                         921    1.10    0.00  1.0000
   7   1   0     874      68                                                         807    1.10    0.00  1.0000
   7   1   0     853      67                                                         786    1.10    0.00  1.0000
  -8  -1   0      66      35                                                          78    0.66    0.00  1.0000
  -8  -1   0      10      32                                                          15    0.66    0.00  1.0000
  -8  -1   0      51      31                                                          61    0.66    0.00  1.0000
  -8  -1   0      18      26                                                          24    0.66    0.00  1.0000
  -8  -1   0       0      52                                                          -1    0.66    0.00  1.0000
   8   1   0      28      28                                                          36    0.66    0.00  1.0000
   8   1   0      57      33                                                          68    0.66    0.00  1.0000
   8   1   0      24      28                                                          31    0.66    0.00  1.0000
  -9  -1   0     964      89                                                         863    1.58    0.00  1.0000
  -9  -1   0    1051      83                                                         945    1.58    0.00  1.0000
  -9  -1   0     885      77                                                         788    1.58    0.00  1.0000
  -9  -1   0     821      73                                                         728    1.58    0.00  1.0000
  -9  -1   0     831     105                                                         737    1.58    0.00  1.0000
   9   1   0     877      75                                                         781    1.58    0.00  1.0000
   9   1   0     821      73                                                         728    1.58    0.00  1.0000
   9   1   0     843      75                                                         749    1.58    0.00  1.0000
   9   1   0     931      85                                                         832    1.58    0.00  1.0000
 -10  -1   0    1424     119                                                        1591    2.03    0.00  1.0000
 -10  -1   0    1464     128                                                        1633    2.03    0.00  1.0000
 -10  -1   0    1834     173                                                        2023    2.03    0.00  1.0000
 -10  -1   0    1895     130                                                        2087    2.03    0.00  1.0000
  10   1   0    1587     125                                                        1763    2.03    0.00  1.0000
  10   1   0    1832     135                                                        2021    2.03    0.00  1.0000
  10   1   0    1880     137                                                        2071    2.03    0.00  1.0000
 -11  -1   0     146      52                                                         176    1.13    0.00  1.0000
 -11  -1   0     195      92                                                         230    1.13    0.00  1.0000
 -11  -1   0     133      45                                                         162    1.13    0.00  1.0000
  11   1   0     188      59                                                         223    1.13    0.00  1.0000
  11   1   0     130      54                                                         159    1.13    0.00  1.0000
  11   1   0     151      55                                                         182    1.13    0.00  1.0000
 -12  -1   0    2475     161                                                        2429    0.44    0.00  1.0000
 -12  -1   0    2485     171                                                        2439    0.44    0.00  1.0000
 -12  -1   0    2775     219                                                        2726    0.44    0.00  1.0000
  12   1   0    2837     180                                                        2788    0.44    0.00  1.0000
  12   1   0    2932     173                                                        2882    0.44    0.00  1.0000
 -13  -1   0     201      59                                                         219   -0.57    0.00  1.0000
 -13  -1   0     405     109                                                         430   -0.57    0.00  1.0000
  13   1   0     208      69                                                         226   -0.57    0.00  1.0000
  13   1   0     242      71                                                         261   -0.57    0.00  1.0000
 -14  -1   0    2987     248                                                        2918   -0.59    0.00  1.0000
 -14  -1   0    2629     185                                                        2565   -0.59    0.00  1.0000
  14   1   0    2848     192                                                        2781   -0.59    0.00  1.0000
  14   1   0    2778     182                                                        2712   -0.59    0.00  1.0000
  14  -2   0     738     108                                                         750    0.21    0.00  1.0000
  13  -2   0    2498     183                                                        2477    0.20    0.00  1.0000
  13  -2   0    2522     191                                                        2501    0.20    0.00  1.0000
 -13   2   0    2469     187                                                        2448    0.20    0.00  1.0000
 -13   2   0    2782     236                                                        2760    0.20    0.00  1.0000
  12  -2   0      42      64                                                          36    0.51    0.00  1.0000
  12  -2   0      21      52                                                          17    0.51    0.00  1.0000
 -12   2   0       0      55                                                         -14    0.51    0.00  1.0000
 -12   2   0       0      79                                                         -78    0.51    0.00  1.0000
 -12   2   0      43      56                                                          37    0.51    0.00  1.0000
  11  -2   0     249      72                                                         294    1.29    0.00  1.0000
 -11   2   0     284      73                                                         332    1.29    0.00  1.0000
 -11   2   0     227      96                                                         270    1.29    0.00  1.0000
 -11   2   0     408      69                                                         465    1.29    0.00  1.0000
  10  -2   0     276      70                                                         342    1.77    0.00  1.0000
 -10   2   0     396      69                                                         474    1.77    0.00  1.0000
 -10   2   0     359     100                                                         434    1.77    0.00  1.0000
 -10   2   0     273      69                                                         339    1.77    0.00  1.0000
   9  -2   0     611      79                                                         557    1.06    0.00  1.0000
  -9   2   0     720      74                                                         661    1.06    0.00  1.0000
  -9   2   0     587     103                                                         534    1.06    0.00  1.0000
  -9   2   0     557      73                                                         505    1.06    0.00  1.0000
   8  -2   0     890      86                                                         868   -0.34    0.00  1.0000
   8  -2   0     991      85                                                         968   -0.34    0.00  1.0000
   8  -2   0     796      89                                                         775   -0.34    0.00  1.0000
  -8   2   0    1013      90                                                         990   -0.34    0.00  1.0000
  -8   2   0     751      81                                                         731   -0.34    0.00  1.0000
  -8   2   0     890     114                                                         868   -0.34    0.00  1.0000
  -8   2   0     803      86                                                         782   -0.34    0.00  1.0000
  -8   2   0     941      92                                                         919   -0.34    0.00  1.0000
   7  -2   0      94      37                                                          94   -0.01    0.00  1.0000
   7  -2   0     145      47                                                         145   -0.01    0.00  1.0000
   7  -2   0      64      32                                                          64   -0.01    0.00  1.0000
  -7   2   0      69      38                                                          69   -0.01    0.00  1.0000
  -7   2   0      81      39                                                          81   -0.01    0.00  1.0000
  -7   2   0      55      58                                                          55   -0.01    0.00  1.0000
  -7   2   0      51      37                                                          51   -0.01    0.00  1.0000
  -7   2   0      88      36                                                          88   -0.01    0.00  1.0000
   6  -2   0     526      55                                                         404    2.67    0.00  1.0000
   6  -2   0     593      52                                                         463    2.67    0.00  1.0000
   6  -2   0     485      58                                                         368    2.67    0.00  1.0000
   6  -2   0     565      47                                                         438    2.67    0.00  1.0000
   6  -2   0     505      48                                                         386    2.67    0.00  1.0000
  -6   2   0     457      53                                                         344    2.67    0.00  1.0000
  -6   2   0     489      70                                                         372    2.67    0.00  1.0000
  -6   2   0     505      52                                                         386    2.67    0.00  1.0000
  -6   2   0     576      56                                                         448    2.67    0.00  1.0000
  -6   2   0     397      52                                                         292    2.67    0.00  1.0000
   5  -2   0    6468     412                                                        7584    6.27    0.00  1.0000
   5  -2   0    6644     404                                                        7774    6.27    0.00  1.0000
   5  -2   0    6500     421                                                        7619    6.27    0.00  1.0000
   5  -2   0    7361     410                                                        8548    6.27    0.00  1.0000
   5  -2   0    7049     400                                                        8212    6.27    0.00  1.0000
   5  -2   0    7224     376                                                        8401    6.27    0.00  1.0000
  -5   2   0    6275     406                                                        7375    6.27    0.00  1.0000
  -5   2   0    7009     403                                                        8169    6.27    0.00  1.0000
  -5   2   0    6962     366                                                        8118    6.27    0.00  1.0000
  -5   2   0    5714     413                                                        6765    6.27    0.00  1.0000
  -5   2   0    7095     438                                                        8262    6.27    0.00  1.0000
  -5   2   0    6359     403                                                        7466    6.27    0.00  1.0000
  -5   2   0    6935     415                                                        8089    6.27    0.00  1.0000
  -5   2   0    6233     360                                                        7329    6.27    0.00  1.0000
   4  -2   0    3110     130                                                        2401    6.38    0.00  1.0000
   4  -2   0    2813     132                                                        2141    6.38    0.00  1.0000
   4  -2   0    2717     124                                                        2057    6.38    0.00  1.0000
   4  -2   0    2715     129                                                        2055    6.38    0.00  1.0000
   4  -2   0    2771     130                                                        2104    6.38    0.00  1.0000
   4  -2   0    2742     143                                                        2079    6.38    0.00  1.0000
  -4   2   0    2550     131                                                        1912    6.38    0.00  1.0000
  -4   2   0    2883     151                                                        2202    6.38    0.00  1.0000
  -4   2   0    2951     131                                                        2261    6.38    0.00  1.0000
  -4   2   0    2582     135                                                        1940    6.38    0.00  1.0000
  -4   2   0    3159     137                                                        2444    6.38    0.00  1.0000
  -4   2   0    2834     119                                                        2159    6.38    0.00  1.0000
  -4   2   0    2839     113                                                        2163    6.38    0.00  1.0000
  -4   2   0    2759     126                                                        2094    6.38    0.00  1.0000
   3  -2   0     117      36                                                         240    4.42    0.00  1.0000
   3  -2   0     122      36                                                         247    4.42    0.00  1.0000
   3  -2   0     134      38                                                         263    4.42    0.00  1.0000
   3  -2   0     165      42                                                         307    4.42    0.00  1.0000
   3  -2   0     124      41                                                         249    4.42    0.00  1.0000
   3  -2   0     113      45                                                         234    4.42    0.00  1.0000
  -3   2   0     101      40                                                         217    4.42    0.00  1.0000
  -3   2   0     126      32                                                         252    4.42    0.00  1.0000
  -3   2   0      99      37                                                         213    4.42    0.00  1.0000
  -3   2   0     126      37                                                         252    4.42    0.00  1.0000
  -3   2   0     131      35                                                         259    4.42    0.00  1.0000
  -3   2   0     135      42                                                         265    4.42    0.00  1.0000
  -3   2   0      69      46                                                         168    4.42    0.00  1.0000
  -3   2   0     132      37                                                         261    4.42    0.00  1.0000
   2  -2   0     313      31                                                         114    6.70    0.00  1.0000
   2  -2   0     314      40                                                         115    6.70    0.00  1.0000
   2  -2   0     316      36                                                         116    6.70    0.00  1.0000
   2  -2   0     294      34                                                         103    6.70    0.00  1.0000
   2  -2   0     262      32                                                          84    6.70    0.00  1.0000
   2  -2   0     244      34                                                          74    6.70    0.00  1.0000
   2  -2   0     282      28                                                          96    6.70    0.00  1.0000
   2  -2   0     339      31                                                         130    6.70    0.00  1.0000
  -2   2   0     294      38                                                         103    6.70    0.00  1.0000
  -2   2   0     334      33                                                         127    6.70    0.00  1.0000
  -2   2   0     258      33                                                          82    6.70    0.00  1.0000
  -2   2   0     308      27                                                         111    6.70    0.00  1.0000
   1  -2   0      52      31                                                         207   20.07    0.00  1.0000
   1  -2   0      59      33                                                         193   20.07    0.00  1.0000
   1  -2   0      57      24                                                         197   20.07    0.00  1.0000
   1  -2   0      74      37                                                         168   20.07    0.00  1.0000
   1  -2   0      55      32                                                         202   20.07    0.00  1.0000
   1  -2   0      57      41                                                         198   20.07    0.00  1.0000
   1  -2   0      64      34                                                         184   20.07    0.00  1.0000
   1  -2   0      68      33                                                         177   20.07    0.00  1.0000
   1  -2   0      37      35                                                         243   20.07    0.00  1.0000
  -1   2   0      47      29                                                         218   20.07    0.00  1.0000
  -1   2   0      34      37                                                         252   20.07    0.00  1.0000
  -1   2   0      26      41                                                         281   20.07    0.00  1.0000
  -1   2   0      57      23                                                         198   20.07    0.00  1.0000
  -1   2   0      52      32                                                         207   20.07    0.00  1.0000
  -1   2   0      57      38                                                         198   20.07    0.00  1.0000
  -1   2   0      49      32                                                         215   20.07    0.00  1.0000
  -1   2   0      55      36                                                         202   20.07    0.00  1.0000
  -1   2   0      62      31                                                         187   20.07    0.00  1.0000
  -1   2   0      42      32                                                         231   20.07    0.00  1.0000
   0  -2   0   54011    1841                                                       38655   33.70    0.00  1.0000
   0  -2   0   53768    1840                                                       38450   33.70    0.00  1.0000
   0  -2   0   57978    2063                                                       42022   33.70    0.00  1.0000
   0  -2   0   60135    2061                                                       43861   33.70    0.00  1.0000
   0  -2   0   51436    2088                                                       36482   33.70    0.00  1.0000
   0  -2   0   57767    2043                                                       41842   33.70    0.00  1.0000
   0  -2   0   58451    2046                                                       42425   33.70    0.00  1.0000
   0  -2   0   60336    1983                                                       44033   33.70    0.00  1.0000
   0  -2   0   55535    1899                                                       39946   33.70    0.00  1.0000
   0  -2   0   51852    2088                                                       36832   33.70    0.00  1.0000
   0  -2   0   58364    1982                                                       42351   33.70    0.00  1.0000
   0   2   0   58390    2044                                                       42373   33.70    0.00  1.0000
   0   2   0   53643    1840                                                       38344   33.70    0.00  1.0000
   0   2   0   59757    1983                                                       43539   33.70    0.00  1.0000
   0   2   0   55843    1899                                                       40207   33.70    0.00  1.0000
   0   2   0   58481    2060                                                       42450   33.70    0.00  1.0000
   0   2   0   54075    1841                                                       38709   33.70    0.00  1.0000
   0   2   0   55271    2044                                                       39722   33.70    0.00  1.0000
   0   2   0   58597    1983                                                       42549   33.70    0.00  1.0000
   0   2   0   57714    2062                                                       41797   33.70    0.00  1.0000
  -1  -2   0    9181     260                                                        4995   23.67    0.00  1.0000
  -1  -2   0    8574     269                                                        4550   23.67    0.00  1.0000
  -1  -2   0    9140     268                                                        4965   23.67    0.00  1.0000
  -1  -2   0    9094     242                                                        4931   23.67    0.00  1.0000
  -1  -2   0    9403     404                                                        5159   23.67    0.00  1.0000
  -1  -2   0    9442     269                                                        5188   23.67    0.00  1.0000
  -1  -2   0    8846     240                                                        4749   23.67    0.00  1.0000
  -1  -2   0    9471     260                                                        5210   23.67    0.00  1.0000
  -1  -2   0    9826     270                                                        5474   23.67    0.00  1.0000
  -1  -2   0    9216     245                                                        5021   23.67    0.00  1.0000
  -1  -2   0    9620     268                                                        5320   23.67    0.00  1.0000
   1   2   0    9625     271                                                        5324   23.67    0.00  1.0000
   1   2   0    9470     260                                                        5209   23.67    0.00  1.0000
   1   2   0    9599     261                                                        5305   23.67    0.00  1.0000
   1   2   0    9067     246                                                        4911   23.67    0.00  1.0000
   1   2   0    9303     241                                                        5085   23.67    0.00  1.0000
   1   2   0    9294     404                                                        5079   23.67    0.00  1.0000
   1   2   0    9673     270                                                        5360   23.67    0.00  1.0000
   1   2   0    9331     268                                                        5106   23.67    0.00  1.0000
   1   2   0    9354     271                                                        5123   23.67    0.00  1.0000
   1   2   0    9393     267                                                        5152   23.67    0.00  1.0000
  -2  -2   0   15121     802                                                       15891    2.91    0.00  1.0000
  -2  -2   0   17206     810                                                       18027    2.91    0.00  1.0000
  -2  -2   0   15245     821                                                       16018    2.91    0.00  1.0000
  -2  -2   0   14259     804                                                       15007    2.91    0.00  1.0000
  -2  -2   0   13921     809                                                       14660    2.91    0.00  1.0000
  -2  -2   0   15306     779                                                       16081    2.91    0.00  1.0000
  -2  -2   0   15599     780                                                       16381    2.91    0.00  1.0000
  -2  -2   0   15257     722                                                       16030    2.91    0.00  1.0000
  -2  -2   0   15744     722                                                       16529    2.91    0.00  1.0000
  -2  -2   0   14966    1198                                                       15732    2.91    0.00  1.0000
   2   2   0   14468     820                                                       15221    2.91    0.00  1.0000
   2   2   0   16250     809                                                       17048    2.91    0.00  1.0000
   2   2   0   14901     805                                                       15665    2.91    0.00  1.0000
   2   2   0   15151     802                                                       15922    2.91    0.00  1.0000
   2   2   0   15365     723                                                       16141    2.91    0.00  1.0000
   2   2   0   16186     780                                                       16982    2.91    0.00  1.0000
   2   2   0   14109     778                                                       14853    2.91    0.00  1.0000
   2   2   0   13460     809                                                       14187    2.91    0.00  1.0000
   2   2   0   15371    1200                                                       16147    2.91    0.00  1.0000
  -3  -2   0     419      54                                                         583   -3.46    0.00  1.0000
  -3  -2   0     540      46                                                         724   -3.46    0.00  1.0000
  -3  -2   0     357      54                                                         509   -3.46    0.00  1.0000
  -3  -2   0     464      55                                                         636   -3.46    0.00  1.0000
  -3  -2   0     504      60                                                         683   -3.46    0.00  1.0000
  -3  -2   0     339      42                                                         488   -3.46    0.00  1.0000
  -3  -2   0     475      69                                                         649   -3.46    0.00  1.0000
  -3  -2   0     465      62                                                         637   -3.46    0.00  1.0000
  -3  -2   0     410      94                                                         573   -3.46    0.00  1.0000
   3   2   0     503      50                                                         681   -3.46    0.00  1.0000
   3   2   0     488      51                                                         664   -3.46    0.00  1.0000
   3   2   0     490      57                                                         666   -3.46    0.00  1.0000
   3   2   0     450      60                                                         619   -3.46    0.00  1.0000
   3   2   0     487      57                                                         663   -3.46    0.00  1.0000
   3   2   0     392      57                                                         551   -3.46    0.00  1.0000
   3   2   0     464      53                                                         636   -3.46    0.00  1.0000
   3   2   0     518      52                                                         699   -3.46    0.00  1.0000
   3   2   0     443      93                                                         611   -3.46    0.00  1.0000
  -4  -2   0    7302     354                                                        6764    3.02    0.00  1.0000
  -4  -2   0    7437     372                                                        6894    3.02    0.00  1.0000
  -4  -2   0    7278     343                                                        6741    3.02    0.00  1.0000
  -4  -2   0    7868     346                                                        7309    3.02    0.00  1.0000
  -4  -2   0    7666     357                                                        7114    3.02    0.00  1.0000
   4   2   0    7137     342                                                        6605    3.02    0.00  1.0000
   4   2   0    7812     344                                                        7255    3.02    0.00  1.0000
   4   2   0    7521     372                                                        6975    3.02    0.00  1.0000
   4   2   0    7814     357                                                        7257    3.02    0.00  1.0000
   4   2   0    7173     528                                                        6640    3.02    0.00  1.0000
   4   2   0    7245     355                                                        6709    3.02    0.00  1.0000
   4   2   0    7642     332                                                        7091    3.02    0.00  1.0000
   4   2   0    6391     355                                                        5888    3.02    0.00  1.0000
  -5  -2   0    4652     297                                                        5920    8.23    0.00  1.0000
  -5  -2   0    4312     293                                                        5536    8.23    0.00  1.0000
  -5  -2   0    4659     287                                                        5928    8.23    0.00  1.0000
  -5  -2   0    4361     285                                                        5591    8.23    0.00  1.0000
  -5  -2   0    4472     316                                                        5717    8.23    0.00  1.0000
   5   2   0    4630     297                                                        5895    8.23    0.00  1.0000
   5   2   0    4378     284                                                        5610    8.23    0.00  1.0000
   5   2   0    3755     293                                                        4902    8.23    0.00  1.0000
   5   2   0    4256     293                                                        5472    8.23    0.00  1.0000
   5   2   0    4663     275                                                        5933    8.23    0.00  1.0000
   5   2   0    4178     437                                                        5384    8.23    0.00  1.0000
   5   2   0    4122     283                                                        5320    8.23    0.00  1.0000
  -6  -2   0    4646     314                                                        5423    5.16    0.00  1.0000
  -6  -2   0    4955     282                                                        5756    5.16    0.00  1.0000
  -6  -2   0    5105     293                                                        5918    5.16    0.00  1.0000
  -6  -2   0    4605     280                                                        5379    5.16    0.00  1.0000
  -6  -2   0    4796     289                                                        5585    5.16    0.00  1.0000
   6   2   0    4747     280                                                        5532    5.16    0.00  1.0000
   6   2   0    4098     287                                                        4829    5.16    0.00  1.0000
   6   2   0    4473     428                                                        5236    5.16    0.00  1.0000
   6   2   0    4794     270                                                        5583    5.16    0.00  1.0000
   6   2   0    4349     278                                                        5102    5.16    0.00  1.0000
   6   2   0    4926     292                                                        5725    5.16    0.00  1.0000
  -7  -2   0    2719     145                                                        2559    1.46    0.00  1.0000
  -7  -2   0    2965     150                                                        2798    1.46    0.00  1.0000
  -7  -2   0    2627     149                                                        2470    1.46    0.00  1.0000
  -7  -2   0    2807     179                                                        2645    1.46    0.00  1.0000
  -7  -2   0    2932     156                                                        2766    1.46    0.00  1.0000
   7   2   0    2696     223                                                        2537    1.46    0.00  1.0000
   7   2   0    2874     153                                                        2710    1.46    0.00  1.0000
   7   2   0    2823     146                                                        2660    1.46    0.00  1.0000
   7   2   0    2603     139                                                        2447    1.46    0.00  1.0000
   7   2   0    2468     147                                                        2316    1.46    0.00  1.0000
  -8  -2   0     273      47                                                         306    0.91    0.00  1.0000
  -8  -2   0     223      40                                                         253    0.91    0.00  1.0000
  -8  -2   0     274      40                                                         307    0.91    0.00  1.0000
  -8  -2   0     300      71                                                         335    0.91    0.00  1.0000
  -8  -2   0     332      48                                                         368    0.91    0.00  1.0000
   8   2   0     263      43                                                         295    0.91    0.00  1.0000
   8   2   0     271      40                                                         304    0.91    0.00  1.0000
   8   2   0     191      39                                                         219    0.91    0.00  1.0000
   8   2   0     232      50                                                         262    0.91    0.00  1.0000
   8   2   0     235      45                                                         266    0.91    0.00  1.0000
  -9  -2   0     525      95                                                         620    1.86    0.00  1.0000
  -9  -2   0     465      60                                                         554    1.86    0.00  1.0000
  -9  -2   0     516      68                                                         610    1.86    0.00  1.0000
  -9  -2   0     555      65                                                         652    1.86    0.00  1.0000
  -9  -2   0     457      56                                                         546    1.86    0.00  1.0000
   9   2   0     364      71                                                         443    1.86    0.00  1.0000
   9   2   0     422      56                                                         507    1.86    0.00  1.0000
   9   2   0     653      69                                                         758    1.86    0.00  1.0000
   9   2   0     555      67                                                         652    1.86    0.00  1.0000
   9   2   0     430      54                                                         516    1.86    0.00  1.0000
 -10  -2   0     323      57                                                         413    2.21    0.00  1.0000
 -10  -2   0     396      95                                                         495    2.21    0.00  1.0000
 -10  -2   0     310      57                                                         398    2.21    0.00  1.0000
 -10  -2   0     316      60                                                         405    2.21    0.00  1.0000
 -10  -2   0     324      51                                                         414    2.21    0.00  1.0000
  10   2   0     384      60                                                         481    2.21    0.00  1.0000
  10   2   0     292      61                                                         378    2.21    0.00  1.0000
 -11  -2   0    2480     175                                                        2581    0.94    0.00  1.0000
 -11  -2   0    2595     166                                                        2698    0.94    0.00  1.0000
 -11  -2   0    2978     224                                                        3088    0.94    0.00  1.0000
  11   2   0    2815     180                                                        2922    0.94    0.00  1.0000
  11   2   0    2836     172                                                        2943    0.94    0.00  1.0000
 -12  -2   0      21      78                                                          22   -0.13    0.00  1.0000
 -12  -2   0      48      44                                                          50   -0.13    0.00  1.0000
 -12  -2   0       1      34                                                           1   -0.13    0.00  1.0000
  12   2   0       0      48                                                         -51   -0.13    0.00  1.0000
  12   2   0       0      48                                                         -23   -0.13    0.00  1.0000
 -13  -2   0    1744     143                                                        1824   -0.90    0.00  1.0000
 -13  -2   0    2104     198                                                        2192   -0.90    0.00  1.0000
  13   2   0    1843     141                                                        1926   -0.90    0.00  1.0000
  13   2   0    1972     149                                                        2057   -0.90    0.00  1.0000
 -14  -2   0       0      89                                                         -41   -0.64    0.00  1.0000
 -14  -2   0      41      50                                                          50   -0.64    0.00  1.0000
  14   2   0      40      59                                                          49   -0.64    0.00  1.0000
  14   2   0       9      57                                                          14   -0.64    0.00  1.0000
 -15  -2   0    3378     281                                                        3362   -0.13    0.00  1.0000
  15   2   0    3321     224                                                        3305   -0.13    0.00  1.0000
  15   2   0    3301     212                                                        3285   -0.13    0.00  1.0000
  13  -3   0    1550     152                                                        1579    0.35    0.00  1.0000
  13  -3   0    1875     161                                                        1907    0.35    0.00  1.0000
 -13   3   0    1541     197                                                        1570    0.35    0.00  1.0000
 -13   3   0    1768     161                                                        1799    0.35    0.00  1.0000
 -13   3   0    1695     163                                                        1726    0.35    0.00  1.0000
  12  -3   0     906     116                                                         887    0.30    0.00  1.0000
 -12   3   0    1085     160                                                        1064    0.30    0.00  1.0000
 -12   3   0    1010     120                                                         990    0.30    0.00  1.0000
  11  -3   0     111      60                                                          91    0.95    0.00  1.0000
 -11   3   0      82      82                                                          65    0.95    0.00  1.0000
 -11   3   0     165      61                                                         140    0.95    0.00  1.0000
  10  -3   0       2      46                                                         -85    1.48    0.00  1.0000
 -10   3   0      38      49                                                          52    1.48    0.00  1.0000
 -10   3   0       2      47                                                         -74    1.48    0.00  1.0000
 -10   3   0       2      73                                                         -28    1.48    0.00  1.0000
   9  -3   0    1044     118                                                        1113    0.99    0.00  1.0000
  -9   3   0    1038     112                                                        1107    0.99    0.00  1.0000
  -9   3   0    1054     139                                                        1124    0.99    0.00  1.0000
  -9   3   0    1133     106                                                        1205    0.99    0.00  1.0000
   8  -3   0     455      78                                                         473   -0.40    0.00  1.0000
  -8   3   0     597      77                                                         618   -0.40    0.00  1.0000
  -8   3   0     563      78                                                         583   -0.40    0.00  1.0000
  -8   3   0     598     104                                                         619   -0.40    0.00  1.0000
  -8   3   0     658      79                                                         680   -0.40    0.00  1.0000
   7  -3   0     540      76                                                         530   -0.21    0.00  1.0000
   7  -3   0     587      72                                                         576   -0.21    0.00  1.0000
   7  -3   0     572      65                                                         561   -0.21    0.00  1.0000
  -7   3   0     667      75                                                         656   -0.21    0.00  1.0000
  -7   3   0     563      72                                                         553   -0.21    0.00  1.0000
  -7   3   0     601      73                                                         590   -0.21    0.00  1.0000
  -7   3   0     523      68                                                         513   -0.21    0.00  1.0000
  -7   3   0     474      86                                                         464   -0.21    0.00  1.0000
   6  -3   0    1437      96                                                        1252    2.38    0.00  1.0000
   6  -3   0    1301     109                                                        1125    2.38    0.00  1.0000
   6  -3   0    1189      97                                                        1021    2.38    0.00  1.0000
   6  -3   0    1485      91                                                        1296    2.38    0.00  1.0000
   6  -3   0    1448      97                                                        1262    2.38    0.00  1.0000
  -6   3   0    1228      96                                                        1057    2.38    0.00  1.0000
  -6   3   0    1463      97                                                        1276    2.38    0.00  1.0000
  -6   3   0    1303     102                                                        1127    2.38    0.00  1.0000
  -6   3   0    1169      71                                                        1002    2.38    0.00  1.0000
  -6   3   0    1337     119                                                        1158    2.38    0.00  1.0000
  -6   3   0    1313      82                                                        1136    2.38    0.00  1.0000
  -6   3   0    1473     104                                                        1285    2.38    0.00  1.0000
   5  -3   0     408      65                                                         676    5.47    0.00  1.0000
   5  -3   0     399      78                                                         665    5.47    0.00  1.0000
   5  -3   0     358      62                                                         611    5.47    0.00  1.0000
   5  -3   0     358      70                                                         612    5.47    0.00  1.0000
   5  -3   0     326      63                                                         570    5.47    0.00  1.0000
  -5   3   0     336      70                                                         583    5.47    0.00  1.0000
  -5   3   0     426      59                                                         699    5.47    0.00  1.0000
  -5   3   0     398      70                                                         664    5.47    0.00  1.0000
  -5   3   0     396      70                                                         661    5.47    0.00  1.0000
  -5   3   0     342      81                                                         590    5.47    0.00  1.0000
  -5   3   0     375      63                                                         634    5.47    0.00  1.0000
  -5   3   0     412      75                                                         682    5.47    0.00  1.0000
  -5   3   0     374      51                                                         632    5.47    0.00  1.0000
   4  -3   0    9805     565                                                       11062    5.80    0.00  1.0000
   4  -3   0   10246     561                                                       11530    5.80    0.00  1.0000
   4  -3   0   10093     510                                                       11367    5.80    0.00  1.0000
   4  -3   0    8823     571                                                       10017    5.80    0.00  1.0000
   4  -3   0    9686     551                                                       10935    5.80    0.00  1.0000
   4  -3   0    9995     548                                                       11264    5.80    0.00  1.0000
  -4   3   0    8877     567                                                       10075    5.80    0.00  1.0000
  -4   3   0    9296     499                                                       10521    5.80    0.00  1.0000
  -4   3   0    9397     582                                                       10628    5.80    0.00  1.0000
  -4   3   0    9523     548                                                       10762    5.80    0.00  1.0000
  -4   3   0    9733     505                                                       10985    5.80    0.00  1.0000
  -4   3   0    9844     560                                                       11103    5.80    0.00  1.0000
  -4   3   0    8835     549                                                       10030    5.80    0.00  1.0000
   3  -3   0    1969      93                                                        1568    4.50    0.00  1.0000
   3  -3   0    2053     111                                                        1643    4.50    0.00  1.0000
   3  -3   0    2271     109                                                        1839    4.50    0.00  1.0000
   3  -3   0    1972     124                                                        1571    4.50    0.00  1.0000
   3  -3   0    1973     109                                                        1572    4.50    0.00  1.0000
   3  -3   0    2120     108                                                        1703    4.50    0.00  1.0000
   3  -3   0    2257     112                                                        1826    4.50    0.00  1.0000
  -3   3   0    2153     125                                                        1733    4.50    0.00  1.0000
  -3   3   0    2211     104                                                        1785    4.50    0.00  1.0000
  -3   3   0    1636     101                                                        1273    4.50    0.00  1.0000
  -3   3   0    1831     110                                                        1445    4.50    0.00  1.0000
  -3   3   0    2123      99                                                        1706    4.50    0.00  1.0000
  -3   3   0    1781     115                                                        1401    4.50    0.00  1.0000
   2  -3   0    7985     336                                                        6799    6.50    0.00  1.0000
   2  -3   0    6986     302                                                        5880    6.50    0.00  1.0000
   2  -3   0    7903     328                                                        6723    6.50    0.00  1.0000
   2  -3   0    7035     342                                                        5925    6.50    0.00  1.0000
   2  -3   0    6751     324                                                        5664    6.50    0.00  1.0000
   2  -3   0    7544     304                                                        6392    6.50    0.00  1.0000
   2  -3   0    7645     332                                                        6485    6.50    0.00  1.0000
  -2   3   0    7066     298                                                        5953    6.50    0.00  1.0000
  -2   3   0    7300     328                                                        6168    6.50    0.00  1.0000
  -2   3   0    7532     333                                                        6381    6.50    0.00  1.0000
  -2   3   0    7790     327                                                        6619    6.50    0.00  1.0000
  -2   3   0    7250     342                                                        6122    6.50    0.00  1.0000
  -2   3   0    7551     301                                                        6399    6.50    0.00  1.0000
  -2   3   0    6429     335                                                        5370    6.50    0.00  1.0000
  -2   3   0    8073     337                                                        6880    6.50    0.00  1.0000
   1  -3   0       7      49                                                         341   15.54    0.00  1.0000
   1  -3   0      12      57                                                         378   15.54    0.00  1.0000
   1  -3   0      27      54                                                         455   15.54    0.00  1.0000
   1  -3   0      23      50                                                         437   15.54    0.00  1.0000
   1  -3   0      25      50                                                         448   15.54    0.00  1.0000
   1  -3   0      13      47                                                         388   15.54    0.00  1.0000
   1  -3   0      25      52                                                         449   15.54    0.00  1.0000
   1  -3   0      18      47                                                         415   15.54    0.00  1.0000
  -1   3   0      12      51                                                         377   15.54    0.00  1.0000
  -1   3   0      11      44                                                         373   15.54    0.00  1.0000
  -1   3   0      12      53                                                         376   15.54    0.00  1.0000
  -1   3   0       8      49                                                         352   15.54    0.00  1.0000
  -1   3   0      20      50                                                         421   15.54    0.00  1.0000
  -1   3   0      16      47                                                         402   15.54    0.00  1.0000
  -1   3   0      25      48                                                         447   15.54    0.00  1.0000
  -1   3   0      11      48                                                         369   15.54    0.00  1.0000
  -1   3   0      16      36                                                         404   15.54    0.00  1.0000
   0  -3   0   12435     886                                                       18996   24.78    0.00  1.0000
   0  -3   0   11923     915                                                       18362   24.78    0.00  1.0000
   0  -3   0   12168     923                                                       18666   24.78    0.00  1.0000
   0  -3   0   10835     821                                                       17005   24.78    0.00  1.0000
   0  -3   0   12059     918                                                       18531   24.78    0.00  1.0000
   0  -3   0   10143     925                                                       16135   24.78    0.00  1.0000
   0  -3   0   11843     886                                                       18262   24.78    0.00  1.0000
   0  -3   0   11547     911                                                       17895   24.78    0.00  1.0000
   0  -3   0   10611     926                                                       16724   24.78    0.00  1.0000
   0   3   0   12171     911                                                       18669   24.78    0.00  1.0000
   0   3   0   12356     886                                                       18898   24.78    0.00  1.0000
   0   3   0   10840     842                                                       17012   24.78    0.00  1.0000
   0   3   0   10969     820                                                       17173   24.78    0.00  1.0000
   0   3   0   12062     886                                                       18534   24.78    0.00  1.0000
   0   3   0   11409     920                                                       17723   24.78    0.00  1.0000
   0   3   0   11595     914                                                       17954   24.78    0.00  1.0000
   0   3   0   12170     918                                                       18668   24.78    0.00  1.0000
  -1  -3   0    6046     189                                                        3400   18.33    0.00  1.0000
  -1  -3   0    5750     179                                                        3179   18.33    0.00  1.0000
  -1  -3   0    5866     177                                                        3265   18.33    0.00  1.0000
  -1  -3   0    5620     176                                                        3082   18.33    0.00  1.0000
  -1  -3   0    5962     186                                                        3337   18.33    0.00  1.0000
  -1  -3   0    5914     181                                                        3301   18.33    0.00  1.0000
  -1  -3   0    5680     163                                                        3127   18.33    0.00  1.0000
  -1  -3   0    5498     166                                                        2992   18.33    0.00  1.0000
  -1  -3   0    5964     179                                                        3338   18.33    0.00  1.0000
   1   3   0    5340     164                                                        2876   18.33    0.00  1.0000
   1   3   0    5823     176                                                        3233   18.33    0.00  1.0000
   1   3   0    5903     180                                                        3293   18.33    0.00  1.0000
   1   3   0    5597     184                                                        3065   18.33    0.00  1.0000
   1   3   0    5957     182                                                        3333   18.33    0.00  1.0000
   1   3   0    5807     185                                                        3221   18.33    0.00  1.0000
   1   3   0    6223     295                                                        3533   18.33    0.00  1.0000
   1   3   0    5836     177                                                        3243   18.33    0.00  1.0000
   1   3   0    5280     161                                                        2832   18.33    0.00  1.0000
   1   3   0    5414     175                                                        2930   18.33    0.00  1.0000
  -2  -3   0     311      41                                                         410    2.46    0.00  1.0000
  -2  -3   0     214      45                                                         297    2.46    0.00  1.0000
  -2  -3   0     307      48                                                         405    2.46    0.00  1.0000
  -2  -3   0     292      41                                                         388    2.46    0.00  1.0000
   2   3   0     290      49                                                         386    2.46    0.00  1.0000
   2   3   0     308      46                                                         406    2.46    0.00  1.0000
   2   3   0     321      42                                                         421    2.46    0.00  1.0000
   2   3   0     345      40                                                         449    2.46    0.00  1.0000
   2   3   0     350      39                                                         454    2.46    0.00  1.0000
   2   3   0     303      44                                                         401    2.46    0.00  1.0000
   2   3   0     322      76                                                         422    2.46    0.00  1.0000
   2   3   0     349      53                                                         453    2.46    0.00  1.0000
   2   3   0     300      46                                                         397    2.46    0.00  1.0000
   2   3   0     356      49                                                         461    2.46    0.00  1.0000
  -3  -3   0    2015     105                                                        1661   -3.89    0.00  1.0000
  -3  -3   0    1887      99                                                        1545   -3.89    0.00  1.0000
  -3  -3   0    2063      91                                                        1705   -3.89    0.00  1.0000
  -3  -3   0    1816     105                                                        1481   -3.89    0.00  1.0000
  -3  -3   0    1953     107                                                        1605   -3.89    0.00  1.0000
  -3  -3   0    1860     103                                                        1521   -3.89    0.00  1.0000
  -3  -3   0    1958     104                                                        1610   -3.89    0.00  1.0000
  -3  -3   0    1758      92                                                        1429   -3.89    0.00  1.0000
   3   3   0    1913      94                                                        1569   -3.89    0.00  1.0000
   3   3   0    1767     104                                                        1437   -3.89    0.00  1.0000
   3   3   0    1841      98                                                        1504   -3.89    0.00  1.0000
   3   3   0    2061     101                                                        1703   -3.89    0.00  1.0000
   3   3   0    1934     106                                                        1588   -3.89    0.00  1.0000
   3   3   0    2039     104                                                        1683   -3.89    0.00  1.0000
   3   3   0    2217     172                                                        1845   -3.89    0.00  1.0000
   3   3   0    1737     107                                                        1410   -3.89    0.00  1.0000
   3   3   0    2055     102                                                        1698   -3.89    0.00  1.0000
  -4  -3   0    2338     137                                                        2164    1.73    0.00  1.0000
  -4  -3   0    2149     127                                                        1982    1.73    0.00  1.0000
  -4  -3   0    2019     106                                                        1857    1.73    0.00  1.0000
  -4  -3   0    2512     129                                                        2331    1.73    0.00  1.0000
  -4  -3   0    2600     131                                                        2416    1.73    0.00  1.0000
  -4  -3   0    2318     133                                                        2145    1.73    0.00  1.0000
  -4  -3   0    2622     126                                                        2437    1.73    0.00  1.0000
   4   3   0    2430     124                                                        2252    1.73    0.00  1.0000
   4   3   0    1984     129                                                        1824    1.73    0.00  1.0000
   4   3   0    2486     116                                                        2306    1.73    0.00  1.0000
   4   3   0    2582     131                                                        2399    1.73    0.00  1.0000
   4   3   0    2200     123                                                        2031    1.73    0.00  1.0000
   4   3   0    2284     131                                                        2112    1.73    0.00  1.0000
   4   3   0    2090     195                                                        1925    1.73    0.00  1.0000
   4   3   0    2424     138                                                        2247    1.73    0.00  1.0000
  -5  -3   0    1144      59                                                         647    7.91    0.00  1.0000
  -5  -3   0    1032      59                                                         563    7.91    0.00  1.0000
  -5  -3   0    1026      57                                                         559    7.91    0.00  1.0000
  -5  -3   0    1023      67                                                         557    7.91    0.00  1.0000
  -5  -3   0    1134      60                                                         639    7.91    0.00  1.0000
   5   3   0    1080      59                                                         599    7.91    0.00  1.0000
   5   3   0     953      50                                                         505    7.91    0.00  1.0000
   5   3   0    1081      56                                                         600    7.91    0.00  1.0000
   5   3   0     892      72                                                         461    7.91    0.00  1.0000
   5   3   0    1094      55                                                         609    7.91    0.00  1.0000
   5   3   0     950      51                                                         503    7.91    0.00  1.0000
  -6  -3   0    2358     168                                                        3028    6.08    0.00  1.0000
  -6  -3   0    2045     162                                                        2671    6.08    0.00  1.0000
  -6  -3   0    2102     183                                                        2736    6.08    0.00  1.0000
  -6  -3   0    2185     158                                                        2831    6.08    0.00  1.0000
  -6  -3   0    2708     167                                                        3422    6.08    0.00  1.0000
   6   3   0    1776     160                                                        2362    6.08    0.00  1.0000
   6   3   0    2005     156                                                        2626    6.08    0.00  1.0000
   6   3   0    2446     152                                                        3127    6.08    0.00  1.0000
   6   3   0    2358     165                                                        3028    6.08    0.00  1.0000
   6   3   0    1868     242                                                        2468    6.08    0.00  1.0000
   6   3   0    2325     157                                                        2990    6.08    0.00  1.0000
  -7  -3   0    3126     215                                                        3357    1.91    0.00  1.0000
  -7  -3   0    3322     190                                                        3560    1.91    0.00  1.0000
  -7  -3   0    3091     184                                                        3320    1.91    0.00  1.0000
  -7  -3   0    3297     197                                                        3534    1.91    0.00  1.0000
  -7  -3   0    3154     191                                                        3386    1.91    0.00  1.0000
   7   3   0    3603     195                                                        3850    1.91    0.00  1.0000
   7   3   0    2659     187                                                        2872    1.91    0.00  1.0000
   7   3   0    3273     178                                                        3509    1.91    0.00  1.0000
   7   3   0    3012     183                                                        3238    1.91    0.00  1.0000
   7   3   0    2965     283                                                        3190    1.91    0.00  1.0000
  -8  -3   0    1110      90                                                        1043    0.96    0.00  1.0000
  -8  -3   0    1058      74                                                         993    0.96    0.00  1.0000
  -8  -3   0    1058      85                                                         993    0.96    0.00  1.0000
  -8  -3   0     937      79                                                         876    0.96    0.00  1.0000
  -8  -3   0    1109     108                                                        1042    0.96    0.00  1.0000
   8   3   0    1079      77                                                        1013    0.96    0.00  1.0000
   8   3   0     938     122                                                         877    0.96    0.00  1.0000
   8   3   0     983      74                                                         920    0.96    0.00  1.0000
   8   3   0     914      78                                                         853    0.96    0.00  1.0000
   8   3   0    1092      83                                                        1026    0.96    0.00  1.0000
  -9  -3   0     158      45                                                         110    1.98    0.00  1.0000
  -9  -3   0     142      36                                                          96    1.98    0.00  1.0000
  -9  -3   0     113      34                                                          73    1.98    0.00  1.0000
  -9  -3   0     113      39                                                          73    1.98    0.00  1.0000
  -9  -3   0     138      60                                                          93    1.98    0.00  1.0000
   9   3   0      70      30                                                          39    1.98    0.00  1.0000
   9   3   0     143      35                                                          97    1.98    0.00  1.0000
   9   3   0     118      37                                                          77    1.98    0.00  1.0000
   9   3   0      99      45                                                          62    1.98    0.00  1.0000
   9   3   0     101      40                                                          63    1.98    0.00  1.0000
 -10  -3   0     256      41                                                         184    2.29    0.00  1.0000
 -10  -3   0     209      39                                                         145    2.29    0.00  1.0000
 -10  -3   0     336      75                                                         253    2.29    0.00  1.0000
 -10  -3   0     293      52                                                         216    2.29    0.00  1.0000
 -10  -3   0     279      46                                                         204    2.29    0.00  1.0000
 -10  -3   0     371      52                                                         283    2.29    0.00  1.0000
  10   3   0     218      44                                                         152    2.29    0.00  1.0000
  10   3   0     287      50                                                         211    2.29    0.00  1.0000
 -11  -3   0      23      42                                                          33    0.93    0.00  1.0000
 -11  -3   0      11      33                                                          19    0.93    0.00  1.0000
 -11  -3   0      19      44                                                          29    0.93    0.00  1.0000
 -11  -3   0      38      81                                                          51    0.93    0.00  1.0000
  11   3   0      81      51                                                         100    0.93    0.00  1.0000
  11   3   0       6      43                                                          12    0.93    0.00  1.0000
 -12  -3   0    2513     208                                                        2460   -0.51    0.00  1.0000
 -12  -3   0    2357     148                                                        2305   -0.51    0.00  1.0000
 -12  -3   0    2213     157                                                        2163   -0.51    0.00  1.0000
  12   3   0    2664     166                                                        2609   -0.51    0.00  1.0000
  12   3   0    2641     155                                                        2586   -0.51    0.00  1.0000
 -13  -3   0       1      81                                                         -29   -1.10    0.00  1.0000
 -13  -3   0       1      46                                                          -5   -1.10    0.00  1.0000
  13   3   0      37      53                                                          52   -1.10    0.00  1.0000
  13   3   0      29      50                                                          42   -1.10    0.00  1.0000
 -14  -3   0    3738     238                                                        3800   -0.47    0.00  1.0000
 -14  -3   0    3872     294                                                        3935   -0.47    0.00  1.0000
  14   3   0    3671     240                                                        3732   -0.47    0.00  1.0000
  14   3   0    3883     230                                                        3946   -0.47    0.00  1.0000
 -15  -3   0       0      96                                                         -27    0.00    0.00  1.0000
  15   3   0      34      64                                                          34    0.00    0.00  1.0000
  15   3   0      65      64                                                          65    0.00    0.00  1.0000
  13  -4   0    2724     210                                                        2765    0.37    0.00  1.0000
  13  -4   0    2418     198                                                        2457    0.37    0.00  1.0000
 -13   4   0    2389     239                                                        2428    0.37    0.00  1.0000
  12  -4   0    1004     126                                                        1023    0.28    0.00  1.0000
 -12   4   0     955     122                                                         973    0.28    0.00  1.0000
 -12   4   0     914     156                                                         932    0.28    0.00  1.0000
  11  -4   0     883     112                                                         840    0.68    0.00  1.0000
 -11   4   0     919     113                                                         876    0.68    0.00  1.0000
 -11   4   0     911     142                                                         868    0.68    0.00  1.0000
  10  -4   0     811     104                                                         754    0.96    0.00  1.0000
 -10   4   0     656      96                                                         605    0.96    0.00  1.0000
 -10   4   0     825      96                                                         768    0.96    0.00  1.0000
 -10   4   0     588     120                                                         540    0.96    0.00  1.0000
   9  -4   0      71      57                                                          85    0.74    0.00  1.0000
  -9   4   0      40      72                                                          51    0.74    0.00  1.0000
  -9   4   0      99      59                                                         115    0.74    0.00  1.0000
  -9   4   0      90      55                                                         106    0.74    0.00  1.0000
   8  -4   0     401      75                                                         389   -0.29    0.00  1.0000
  -8   4   0     375      66                                                         363   -0.29    0.00  1.0000
  -8   4   0     337      70                                                         326   -0.29    0.00  1.0000
  -8   4   0     338      85                                                         327   -0.29    0.00  1.0000
   7  -4   0      89      49                                                          84   -0.25    0.00  1.0000
  -7   4   0      74      44                                                          70   -0.25    0.00  1.0000
  -7   4   0      44      47                                                          41   -0.25    0.00  1.0000
  -7   4   0      47      27                                                          43   -0.25    0.00  1.0000
  -7   4   0      18      58                                                          16   -0.25    0.00  1.0000
  -7   4   0       0      40                                                         -28   -0.25    0.00  1.0000
  -7   4   0      30      33                                                          27   -0.25    0.00  1.0000
   6  -4   0     330      47                                                         251    2.19    0.00  1.0000
   6  -4   0     351      52                                                         269    2.19    0.00  1.0000
   6  -4   0     256      47                                                         187    2.19    0.00  1.0000
   6  -4   0     349      63                                                         267    2.19    0.00  1.0000
   6  -4   0     369      57                                                         285    2.19    0.00  1.0000
  -6   4   0     334      52                                                         254    2.19    0.00  1.0000
  -6   4   0     331      52                                                         252    2.19    0.00  1.0000
  -6   4   0     384      39                                                         298    2.19    0.00  1.0000
  -6   4   0     218      54                                                         155    2.19    0.00  1.0000
  -6   4   0     388      48                                                         302    2.19    0.00  1.0000
  -6   4   0     378      60                                                         293    2.19    0.00  1.0000
  -6   4   0     355      69                                                         273    2.19    0.00  1.0000
   5  -4   0    9155     375                                                        8210    4.78    0.00  1.0000
   5  -4   0    8522     408                                                        7611    4.78    0.00  1.0000
   5  -4   0    8398     401                                                        7494    4.78    0.00  1.0000
   5  -4   0    7713     398                                                        6848    4.78    0.00  1.0000
   5  -4   0    8043     419                                                        7159    4.78    0.00  1.0000
  -5   4   0    8437     399                                                        7531    4.78    0.00  1.0000
  -5   4   0    7852     400                                                        6979    4.78    0.00  1.0000
  -5   4   0    8242     357                                                        7347    4.78    0.00  1.0000
  -5   4   0    8284     424                                                        7386    4.78    0.00  1.0000
  -5   4   0    9250     366                                                        8300    4.78    0.00  1.0000
  -5   4   0    8824     402                                                        7897    4.78    0.00  1.0000
  -5   4   0    8138     414                                                        7248    4.78    0.00  1.0000
   4  -4   0     290      75                                                         504    5.11    0.00  1.0000
   4  -4   0     273      64                                                         481    5.11    0.00  1.0000
   4  -4   0     273      59                                                         481    5.11    0.00  1.0000
   4  -4   0     340      63                                                         569    5.11    0.00  1.0000
   4  -4   0     274      59                                                         483    5.11    0.00  1.0000
  -4   4   0     356      75                                                         590    5.11    0.00  1.0000
  -4   4   0     326      65                                                         551    5.11    0.00  1.0000
  -4   4   0     324      59                                                         548    5.11    0.00  1.0000
  -4   4   0     409      62                                                         658    5.11    0.00  1.0000
  -4   4   0     294      72                                                         510    5.11    0.00  1.0000
  -4   4   0     273      53                                                         481    5.11    0.00  1.0000
  -4   4   0     253      67                                                         455    5.11    0.00  1.0000
   3  -4   0    4439     291                                                        5033    4.07    0.00  1.0000
   3  -4   0    4231     306                                                        4812    4.07    0.00  1.0000
   3  -4   0    5154     275                                                        5793    4.07    0.00  1.0000
   3  -4   0    5285     299                                                        5932    4.07    0.00  1.0000
   3  -4   0    5014     296                                                        5644    4.07    0.00  1.0000
   3  -4   0    4912     300                                                        5536    4.07    0.00  1.0000
  -3   4   0    4642     308                                                        5249    4.07    0.00  1.0000
  -3   4   0    5439     305                                                        6095    4.07    0.00  1.0000
  -3   4   0    4398     304                                                        4990    4.07    0.00  1.0000
  -3   4   0    5123     295                                                        5760    4.07    0.00  1.0000
  -3   4   0    4479     265                                                        5076    4.07    0.00  1.0000
  -3   4   0    4269     293                                                        4852    4.07    0.00  1.0000
   2  -4   0     979      68                                                         636    5.73    0.00  1.0000
   2  -4   0     995      64                                                         649    5.73    0.00  1.0000
   2  -4   0     848      65                                                         531    5.73    0.00  1.0000
   2  -4   0    1000      67                                                         653    5.73    0.00  1.0000
   2  -4   0     971      77                                                         629    5.73    0.00  1.0000
   2  -4   0    1123      74                                                         753    5.73    0.00  1.0000
  -2   4   0     907      63                                                         578    5.73    0.00  1.0000
  -2   4   0     974      58                                                         632    5.73    0.00  1.0000
  -2   4   0     931      69                                                         597    5.73    0.00  1.0000
  -2   4   0    1067      61                                                         707    5.73    0.00  1.0000
  -2   4   0    1211      79                                                         825    5.73    0.00  1.0000
  -2   4   0    1002      74                                                         654    5.73    0.00  1.0000
  -2   4   0     893      67                                                         567    5.73    0.00  1.0000
  -2   4   0    1052      65                                                         695    5.73    0.00  1.0000
  -2   4   0     907      66                                                         578    5.73    0.00  1.0000
   1  -4   0    3794     145                                                        2384   12.04    0.00  1.0000
   1  -4   0    3496     146                                                        2149   12.04    0.00  1.0000
   1  -4   0    3703     145                                                        2312   12.04    0.00  1.0000
   1  -4   0    3673     147                                                        2288   12.04    0.00  1.0000
   1  -4   0    3677     155                                                        2291   12.04    0.00  1.0000
   1  -4   0    3564     142                                                        2202   12.04    0.00  1.0000
   1  -4   0    3805     139                                                        2393   12.04    0.00  1.0000
   1  -4   0    3675     154                                                        2290   12.04    0.00  1.0000
  -1   4   0    3717     146                                                        2323   12.04    0.00  1.0000
  -1   4   0    3866     145                                                        2441   12.04    0.00  1.0000
  -1   4   0    3523     132                                                        2170   12.04    0.00  1.0000
  -1   4   0    3637     143                                                        2260   12.04    0.00  1.0000
  -1   4   0    3588     152                                                        2221   12.04    0.00  1.0000
  -1   4   0    3410     127                                                        2082   12.04    0.00  1.0000
  -1   4   0    4035     150                                                        2576   12.04    0.00  1.0000
   0  -4   0    6165     459                                                        9452   17.61    0.00  1.0000
   0  -4   0    5800     456                                                        8999   17.61    0.00  1.0000
   0  -4   0    4992     467                                                        7985   17.61    0.00  1.0000
   0  -4   0    6043     476                                                        9301   17.61    0.00  1.0000
   0  -4   0    5027     467                                                        8029   17.61    0.00  1.0000
   0  -4   0    6168     471                                                        9456   17.61    0.00  1.0000
   0  -4   0    5882     468                                                        9101   17.61    0.00  1.0000
   0  -4   0    5510     471                                                        8636   17.61    0.00  1.0000
   0  -4   0    5388     422                                                        8483   17.61    0.00  1.0000
   0   4   0    5426     420                                                        8531   17.61    0.00  1.0000
   0   4   0    5948     456                                                        9183   17.61    0.00  1.0000
   0   4   0    5837     470                                                        9045   17.61    0.00  1.0000
   0   4   0    5872     472                                                        9088   17.61    0.00  1.0000
   0   4   0    5864     475                                                        9078   17.61    0.00  1.0000
   0   4   0    5233     427                                                        8289   17.61    0.00  1.0000
   0   4   0    5975     457                                                        9216   17.61    0.00  1.0000
   0   4   0    6115     468                                                        9390   17.61    0.00  1.0000
  -1  -4   0    7424     494                                                       10047   13.25    0.00  1.0000
  -1  -4   0    8172     535                                                       10914   13.25    0.00  1.0000
  -1  -4   0    7942     548                                                       10648   13.25    0.00  1.0000
  -1  -4   0    7353     549                                                        9964   13.25    0.00  1.0000
  -1  -4   0    8112     557                                                       10844   13.25    0.00  1.0000
  -1  -4   0    8021     553                                                       10739   13.25    0.00  1.0000
  -1  -4   0    8520     537                                                       11315   13.25    0.00  1.0000
   1   4   0    8071     552                                                       10797   13.25    0.00  1.0000
   1   4   0    7862     555                                                       10555   13.25    0.00  1.0000
   1   4   0    7365     492                                                        9978   13.25    0.00  1.0000
   1   4   0    8016     535                                                       10733   13.25    0.00  1.0000
   1   4   0    7796     552                                                       10478   13.25    0.00  1.0000
   1   4   0    7118     549                                                        9690   13.25    0.00  1.0000
   1   4   0    7330     504                                                        9937   13.25    0.00  1.0000
   1   4   0    8727     536                                                       11554   13.25    0.00  1.0000
   1   4   0    7664     829                                                       10326   13.25    0.00  1.0000
   1   4   0    8207     549                                                       10954   13.25    0.00  1.0000
  -2  -4   0   15191     732                                                       14661    2.04    0.00  1.0000
  -2  -4   0   14151     652                                                       13640    2.04    0.00  1.0000
  -2  -4   0   14604     726                                                       14084    2.04    0.00  1.0000
  -2  -4   0   13702     654                                                       13199    2.04    0.00  1.0000
  -2  -4   0   15082     708                                                       14554    2.04    0.00  1.0000
  -2  -4   0   14934     707                                                       14409    2.04    0.00  1.0000
  -2  -4   0   15396     736                                                       14862    2.04    0.00  1.0000
  -2  -4   0   13620     732                                                       13118    2.04    0.00  1.0000
   2   4   0   15319    1094                                                       14787    2.04    0.00  1.0000
   2   4   0   15044     733                                                       14517    2.04    0.00  1.0000
   2   4   0   13908     732                                                       13401    2.04    0.00  1.0000
   2   4   0   14791     731                                                       14268    2.04    0.00  1.0000
   2   4   0   15416     708                                                       14882    2.04    0.00  1.0000
   2   4   0   15149     735                                                       14620    2.04    0.00  1.0000
   2   4   0   14612     706                                                       14092    2.04    0.00  1.0000
   2   4   0   14603     655                                                       14083    2.04    0.00  1.0000
   2   4   0   14653     726                                                       14133    2.04    0.00  1.0000
   2   4   0   14116     671                                                       13605    2.04    0.00  1.0000
  -3  -4   0     254      40                                                         378   -3.30    0.00  1.0000
  -3  -4   0     200      46                                                         311   -3.30    0.00  1.0000
  -3  -4   0     204      46                                                         316   -3.30    0.00  1.0000
  -3  -4   0     218      41                                                         334   -3.30    0.00  1.0000
  -3  -4   0     189      47                                                         298   -3.30    0.00  1.0000
  -3  -4   0     209      42                                                         322   -3.30    0.00  1.0000
   3   4   0     265      50                                                         391   -3.30    0.00  1.0000
   3   4   0     236      76                                                         356   -3.30    0.00  1.0000
   3   4   0     246      41                                                         368   -3.30    0.00  1.0000
   3   4   0     221      37                                                         337   -3.30    0.00  1.0000
   3   4   0     249      51                                                         372   -3.30    0.00  1.0000
   3   4   0     234      46                                                         353   -3.30    0.00  1.0000
   3   4   0     174      52                                                         278   -3.30    0.00  1.0000
   3   4   0     222      48                                                         338   -3.30    0.00  1.0000
   3   4   0     261      41                                                         386   -3.30    0.00  1.0000
  -4  -4   0    4909     276                                                        5064    1.03    0.00  1.0000
  -4  -4   0    4862     270                                                        5016    1.03    0.00  1.0000
  -4  -4   0    4703     273                                                        4854    1.03    0.00  1.0000
  -4  -4   0    4632     272                                                        4782    1.03    0.00  1.0000
  -4  -4   0    5093     268                                                        5250    1.03    0.00  1.0000
  -4  -4   0    5021     239                                                        5177    1.03    0.00  1.0000
  -4  -4   0    4747     239                                                        4899    1.03    0.00  1.0000
  -4  -4   0    4898     263                                                        5052    1.03    0.00  1.0000
   4   4   0    4582     274                                                        4731    1.03    0.00  1.0000
   4   4   0    4622     272                                                        4772    1.03    0.00  1.0000
   4   4   0    5251     273                                                        5411    1.03    0.00  1.0000
   4   4   0    4986     263                                                        5142    1.03    0.00  1.0000
   4   4   0    4596     273                                                        4746    1.03    0.00  1.0000
   4   4   0    4884     410                                                        5038    1.03    0.00  1.0000
   4   4   0    4512     262                                                        4660    1.03    0.00  1.0000
   4   4   0    4703     241                                                        4854    1.03    0.00  1.0000
  -5  -4   0     112      52                                                         331    7.14    0.00  1.0000
  -5  -4   0     118      44                                                         341    7.14    0.00  1.0000
  -5  -4   0     137      45                                                         372    7.14    0.00  1.0000
  -5  -4   0      86      29                                                         284    7.14    0.00  1.0000
  -5  -4   0     137      33                                                         372    7.14    0.00  1.0000
  -5  -4   0      79      51                                                         272    7.14    0.00  1.0000
  -5  -4   0     171      53                                                         427    7.14    0.00  1.0000
  -5  -4   0      91      46                                                         294    7.14    0.00  1.0000
   5   4   0     120      67                                                         343    7.14    0.00  1.0000
   5   4   0     121      39                                                         346    7.14    0.00  1.0000
   5   4   0     131      47                                                         362    7.14    0.00  1.0000
   5   4   0     118      47                                                         340    7.14    0.00  1.0000
   5   4   0     121      51                                                         346    7.14    0.00  1.0000
   5   4   0     107      42                                                         321    7.14    0.00  1.0000
   5   4   0     157      53                                                         404    7.14    0.00  1.0000
  -6  -4   0     305      41                                                         107    6.73    0.00  1.0000
  -6  -4   0     163      29                                                          32    6.73    0.00  1.0000
  -6  -4   0     225      35                                                          62    6.73    0.00  1.0000
  -6  -4   0     281      33                                                          93    6.73    0.00  1.0000
  -6  -4   0     251      45                                                          76    6.73    0.00  1.0000
   6   4   0     272      35                                                          88    6.73    0.00  1.0000
   6   4   0     191      34                                                          45    6.73    0.00  1.0000
   6   4   0     204      47                                                          51    6.73    0.00  1.0000
   6   4   0     271      35                                                          87    6.73    0.00  1.0000
   6   4   0     181      32                                                          40    6.73    0.00  1.0000
  -7  -4   0       1      31                                                          12    2.44    0.00  1.0000
  -7  -4   0      13      31                                                          38    2.44    0.00  1.0000
  -7  -4   0      39      50                                                          78    2.44    0.00  1.0000
  -7  -4   0      21      36                                                          52    2.44    0.00  1.0000
  -7  -4   0      25      39                                                          58    2.44    0.00  1.0000
   7   4   0       7      44                                                         -16    2.44    0.00  1.0000
   7   4   0      23      34                                                          55    2.44    0.00  1.0000
   7   4   0       1      32                                                          11    2.44    0.00  1.0000
   7   4   0      39      33                                                          78    2.44    0.00  1.0000
  -8  -4   0     362      52                                                         330    0.82    0.00  1.0000
  -8  -4   0     257      65                                                         230    0.82    0.00  1.0000
  -8  -4   0     227      43                                                         201    0.82    0.00  1.0000
  -8  -4   0     314      53                                                         284    0.82    0.00  1.0000
  -8  -4   0     253      40                                                         226    0.82    0.00  1.0000
   8   4   0     233      40                                                         207    0.82    0.00  1.0000
   8   4   0     342      48                                                         310    0.82    0.00  1.0000
   8   4   0     259      44                                                         232    0.82    0.00  1.0000
   8   4   0     158      56                                                         137    0.82    0.00  1.0000
  -9  -4   0     168      42                                                         121    1.83    0.00  1.0000
  -9  -4   0      84      37                                                          52    1.83    0.00  1.0000
  -9  -4   0       4      30                                                          -6    1.83    0.00  1.0000
  -9  -4   0     148      47                                                         104    1.83    0.00  1.0000
  -9  -4   0      28      53                                                          11    1.83    0.00  1.0000
   9   4   0       4      47                                                         -37    1.83    0.00  1.0000
   9   4   0      29      37                                                          12    1.83    0.00  1.0000
   9   4   0      85      33                                                          53    1.83    0.00  1.0000
   9   4   0      56      36                                                          31    1.83    0.00  1.0000
 -10  -4   0      51      66                                                          86    2.18    0.00  1.0000
 -10  -4   0       5      33                                                         -32    2.18    0.00  1.0000
 -10  -4   0       5      38                                                          -3    2.18    0.00  1.0000
 -10  -4   0      44      50                                                          76    2.18    0.00  1.0000
 -10  -4   0       5      33                                                          -6    2.18    0.00  1.0000
  10   4   0       6      41                                                          20    2.18    0.00  1.0000
 -11  -4   0    2124     139                                                        2021    1.07    0.00  1.0000
 -11  -4   0    2214     186                                                        2109    1.07    0.00  1.0000
 -11  -4   0    2002     127                                                        1902    1.07    0.00  1.0000
  11   4   0    2195     143                                                        2090    1.07    0.00  1.0000
 -12  -4   0     619      67                                                         643   -0.45    0.00  1.0000
 -12  -4   0     609      74                                                         633   -0.45    0.00  1.0000
 -12  -4   0     591     113                                                         615   -0.45    0.00  1.0000
  12   4   0     607      81                                                         631   -0.45    0.00  1.0000
 -13  -4   0    2871     222                                                        2756   -1.02    0.00  1.0000
 -13  -4   0    2531     168                                                        2423   -1.02    0.00  1.0000
  13   4   0    2509     171                                                        2402   -1.02    0.00  1.0000
 -14  -4   0     794     131                                                         782   -0.20    0.00  1.0000
 -14  -4   0     557      80                                                         547   -0.20    0.00  1.0000
  14   4   0     631      85                                                         620   -0.20    0.00  1.0000
 -15  -4   0    2993     251                                                        2969    0.21    0.00  1.0000
  15   4   0    2713     193                                                        2690    0.21    0.00  1.0000
  12  -5   0    1047     137                                                        1072    0.37    0.00  1.0000
 -12   5   0    1141     141                                                        1167    0.37    0.00  1.0000
 -12   5   0    1118     169                                                        1144    0.37    0.00  1.0000
  11  -5   0    1217     143                                                        1263    0.61    0.00  1.0000
 -11   5   0    1020     153                                                        1062    0.61    0.00  1.0000
 -11   5   0    1333     143                                                        1381    0.61    0.00  1.0000
  10  -5   0     809     112                                                         785    0.39    0.00  1.0000
 -10   5   0     858     138                                                         834    0.39    0.00  1.0000
 -10   5   0     933     117                                                         908    0.39    0.00  1.0000
   9  -5   0    1109     125                                                        1091    0.25    0.00  1.0000
  -9   5   0     837     112                                                         822    0.25    0.00  1.0000
  -9   5   0    1077     121                                                        1060    0.25    0.00  1.0000
  -9   5   0    1067     140                                                        1050    0.25    0.00  1.0000
   8  -5   0       0      55                                                          -1   -0.20    0.00  1.0000
  -8   5   0      62      28                                                          65   -0.20    0.00  1.0000
  -8   5   0     173      61                                                         178   -0.20    0.00  1.0000
  -8   5   0     101      74                                                         105   -0.20    0.00  1.0000
  -8   5   0      16      54                                                          18   -0.20    0.00  1.0000
   7  -5   0     474      81                                                         463   -0.24    0.00  1.0000
  -7   5   0     448      89                                                         437   -0.24    0.00  1.0000
  -7   5   0     399      48                                                         389   -0.24    0.00  1.0000
  -7   5   0     539      60                                                         527   -0.24    0.00  1.0000
  -7   5   0     371      69                                                         361   -0.24    0.00  1.0000
  -7   5   0     382      74                                                         372   -0.24    0.00  1.0000
   6  -5   0    1831     152                                                        2013    1.96    0.00  1.0000
   6  -5   0    1702     160                                                        1878    1.96    0.00  1.0000
  -6   5   0    2119     155                                                        2315    1.96    0.00  1.0000
  -6   5   0    1712     147                                                        1888    1.96    0.00  1.0000
  -6   5   0    1703     155                                                        1879    1.96    0.00  1.0000
  -6   5   0    1982     170                                                        2171    1.96    0.00  1.0000
  -6   5   0    2019     136                                                        2210    1.96    0.00  1.0000
  -6   5   0    1984     125                                                        2173    1.96    0.00  1.0000
   5  -5   0     136      49                                                          51    4.27    0.00  1.0000
   5  -5   0     144      34                                                          56    4.27    0.00  1.0000
   5  -5   0     223      47                                                         108    4.27    0.00  1.0000
   5  -5   0     114      36                                                          38    4.27    0.00  1.0000
   5  -5   0     141      42                                                          54    4.27    0.00  1.0000
  -5   5   0     109      51                                                          35    4.27    0.00  1.0000
  -5   5   0      21      32                                                         -13    4.27    0.00  1.0000
  -5   5   0     126      42                                                          45    4.27    0.00  1.0000
  -5   5   0      83      38                                                          21    4.27    0.00  1.0000
  -5   5   0     179      48                                                          78    4.27    0.00  1.0000
  -5   5   0     152      36                                                          61    4.27    0.00  1.0000
  -5   5   0      21      16                                                          -5    4.27    0.00  1.0000
  -5   5   0      97      42                                                          28    4.27    0.00  1.0000
   4  -5   0    7827     435                                                        6994    4.56    0.00  1.0000
   4  -5   0    9086     429                                                        8186    4.56    0.00  1.0000
   4  -5   0    8896     422                                                        8006    4.56    0.00  1.0000
   4  -5   0    8916     390                                                        8025    4.56    0.00  1.0000
   4  -5   0    7854     416                                                        7019    4.56    0.00  1.0000
  -4   5   0    8255     433                                                        7399    4.56    0.00  1.0000
  -4   5   0    9250     385                                                        8342    4.56    0.00  1.0000
  -4   5   0    8529     377                                                        7658    4.56    0.00  1.0000
  -4   5   0    7999     419                                                        7156    4.56    0.00  1.0000
  -4   5   0    9684     434                                                        8754    4.56    0.00  1.0000
  -4   5   0    9484     421                                                        8564    4.56    0.00  1.0000
  -4   5   0    8811     440                                                        7925    4.56    0.00  1.0000
   3  -5   0    6450     378                                                        7082    3.62    0.00  1.0000
   3  -5   0    6458     382                                                        7091    3.62    0.00  1.0000
   3  -5   0    6663     387                                                        7306    3.62    0.00  1.0000
   3  -5   0    6691     353                                                        7335    3.62    0.00  1.0000
   3  -5   0    5535     373                                                        6122    3.62    0.00  1.0000
   3  -5   0    5598     393                                                        6188    3.62    0.00  1.0000
  -3   5   0    6360     393                                                        6988    3.62    0.00  1.0000
  -3   5   0    6781     385                                                        7429    3.62    0.00  1.0000
  -3   5   0    6150     380                                                        6768    3.62    0.00  1.0000
  -3   5   0    7723     396                                                        8414    3.62    0.00  1.0000
  -3   5   0    6136     342                                                        6753    3.62    0.00  1.0000
  -3   5   0    6558     378                                                        7196    3.62    0.00  1.0000
  -3   5   0    5945     392                                                        6553    3.62    0.00  1.0000
  -3   5   0    6595     348                                                        7234    3.62    0.00  1.0000
   2  -5   0   15576     848                                                       16874    4.80    0.00  1.0000
   2  -5   0   15852     769                                                       17161    4.80    0.00  1.0000
   2  -5   0   14558     827                                                       15814    4.80    0.00  1.0000
   2  -5   0   14885     826                                                       16155    4.80    0.00  1.0000
   2  -5   0   15650     864                                                       16951    4.80    0.00  1.0000
   2  -5   0   16000     856                                                       17315    4.80    0.00  1.0000
  -2   5   0   15169     852                                                       16450    4.80    0.00  1.0000
  -2   5   0   15352     856                                                       16641    4.80    0.00  1.0000
  -2   5   0   15011     829                                                       16286    4.80    0.00  1.0000
  -2   5   0   13690     861                                                       14909    4.80    0.00  1.0000
  -2   5   0   14878     826                                                       16147    4.80    0.00  1.0000
  -2   5   0   14348     775                                                       15595    4.80    0.00  1.0000
  -2   5   0   14693     761                                                       15955    4.80    0.00  1.0000
  -2   5   0   15540     766                                                       16837    4.80    0.00  1.0000
  -2   5   0   15991     852                                                       17306    4.80    0.00  1.0000
   1  -5   0    7961     353                                                        6251    9.57    0.00  1.0000
   1  -5   0    8626     351                                                        6842    9.57    0.00  1.0000
   1  -5   0    8353     358                                                        6599    9.57    0.00  1.0000
   1  -5   0    8388     349                                                        6630    9.57    0.00  1.0000
   1  -5   0    7904     323                                                        6200    9.57    0.00  1.0000
   1  -5   0    8532     367                                                        6758    9.57    0.00  1.0000
  -1   5   0    8195     355                                                        6458    9.57    0.00  1.0000
  -1   5   0    8680     359                                                        6890    9.57    0.00  1.0000
  -1   5   0    8207     348                                                        6469    9.57    0.00  1.0000
  -1   5   0    8177     361                                                        6442    9.57    0.00  1.0000
  -1   5   0    8321     350                                                        6570    9.57    0.00  1.0000
  -1   5   0    7977     320                                                        6265    9.57    0.00  1.0000
  -1   5   0    7676     317                                                        5999    9.57    0.00  1.0000
   0  -5   0   18873     752                                                       15246   13.09    0.00  1.0000
   0  -5   0   17816     696                                                       14298   13.09    0.00  1.0000
   0  -5   0   17224     777                                                       13768   13.09    0.00  1.0000
   0  -5   0   18641     776                                                       15038   13.09    0.00  1.0000
   0  -5   0   18808     772                                                       15188   13.09    0.00  1.0000
   0  -5   0   17233     777                                                       13776   13.09    0.00  1.0000
   0  -5   0   19783     786                                                       16065   13.09    0.00  1.0000
   0  -5   0   20176     756                                                       16420   13.09    0.00  1.0000
   0   5   0   18814     776                                                       15193   13.09    0.00  1.0000
   0   5   0   17934     774                                                       14404   13.09    0.00  1.0000
   0   5   0   19236     772                                                       15573   13.09    0.00  1.0000
   0   5   0   17765     708                                                       14252   13.09    0.00  1.0000
   0   5   0   18943     750                                                       15309   13.09    0.00  1.0000
   0   5   0   17470     692                                                       13988   13.09    0.00  1.0000
   0   5   0   18953     753                                                       15318   13.09    0.00  1.0000
  -1  -5   0    8624     560                                                       10635    9.66    0.00  1.0000
  -1  -5   0    8791     546                                                       10820    9.66    0.00  1.0000
  -1  -5   0    8035     559                                                        9979    9.66    0.00  1.0000
  -1  -5   0    8288     505                                                       10261    9.66    0.00  1.0000
  -1  -5   0    8890     569                                                       10930    9.66    0.00  1.0000
  -1  -5   0    8908     566                                                       10950    9.66    0.00  1.0000
  -1  -5   0    9517     551                                                       11624    9.66    0.00  1.0000
   1   5   0    8411     514                                                       10398    9.66    0.00  1.0000
   1   5   0    8612     559                                                       10621    9.66    0.00  1.0000
   1   5   0    8169     503                                                       10128    9.66    0.00  1.0000
   1   5   0    8908     547                                                       10950    9.66    0.00  1.0000
   1   5   0    8867     563                                                       10904    9.66    0.00  1.0000
   1   5   0    8838     546                                                       10872    9.66    0.00  1.0000
   1   5   0    8345     563                                                       10324    9.66    0.00  1.0000
   1   5   0    8715     568                                                       10736    9.66    0.00  1.0000
  -2  -5   0   15861     816                                                       16267    1.51    0.00  1.0000
  -2  -5   0   14627     819                                                       15017    1.51    0.00  1.0000
  -2  -5   0   15796     734                                                       16201    1.51    0.00  1.0000
  -2  -5   0   15661     820                                                       16064    1.51    0.00  1.0000
  -2  -5   0   15425     793                                                       15825    1.51    0.00  1.0000
  -2  -5   0   16241     826                                                       16652    1.51    0.00  1.0000
  -2  -5   0   14671     733                                                       15061    1.51    0.00  1.0000
  -2  -5   0   16610     796                                                       17025    1.51    0.00  1.0000
   2   5   0   14319     819                                                       14705    1.51    0.00  1.0000
   2   5   0   14645     750                                                       15035    1.51    0.00  1.0000
   2   5   0   16075     825                                                       16483    1.51    0.00  1.0000
   2   5   0   15702     822                                                       16106    1.51    0.00  1.0000
   2   5   0   15439     792                                                       15839    1.51    0.00  1.0000
   2   5   0   16426    1232                                                       16839    1.51    0.00  1.0000
   2   5   0   14242     730                                                       14627    1.51    0.00  1.0000
   2   5   0   15198     818                                                       15595    1.51    0.00  1.0000
   2   5   0   15660     793                                                       16063    1.51    0.00  1.0000
  -3  -5   0    4835     279                                                        5217   -2.54    0.00  1.0000
  -3  -5   0    4573     268                                                        4945   -2.54    0.00  1.0000
  -3  -5   0    4512     264                                                        4881   -2.54    0.00  1.0000
  -3  -5   0    4278     242                                                        4638   -2.54    0.00  1.0000
  -3  -5   0    4092     263                                                        4444   -2.54    0.00  1.0000
  -3  -5   0    4846     273                                                        5229   -2.54    0.00  1.0000
   3   5   0    4682     273                                                        5058   -2.54    0.00  1.0000
   3   5   0    4449     264                                                        4816   -2.54    0.00  1.0000
   3   5   0    4475     244                                                        4843   -2.54    0.00  1.0000
   3   5   0    4305     263                                                        4666   -2.54    0.00  1.0000
   3   5   0    4386     246                                                        4750   -2.54    0.00  1.0000
   3   5   0    4413     275                                                        4778   -2.54    0.00  1.0000
   3   5   0    4466     265                                                        4834   -2.54    0.00  1.0000
   3   5   0    4803     429                                                        5184   -2.54    0.00  1.0000
   3   5   0    4268     273                                                        4627   -2.54    0.00  1.0000
  -4  -5   0    2151     129                                                        2073    0.80    0.00  1.0000
  -4  -5   0    2111     134                                                        2034    0.80    0.00  1.0000
  -4  -5   0    2148     133                                                        2070    0.80    0.00  1.0000
  -4  -5   0    2153     118                                                        2075    0.80    0.00  1.0000
  -4  -5   0    1978     126                                                        1903    0.80    0.00  1.0000
  -4  -5   0    1571     122                                                        1505    0.80    0.00  1.0000
  -4  -5   0    1985     115                                                        1910    0.80    0.00  1.0000
   4   5   0    2213     130                                                        2134    0.80    0.00  1.0000
   4   5   0    2021     116                                                        1946    0.80    0.00  1.0000
   4   5   0    1838     116                                                        1766    0.80    0.00  1.0000
   4   5   0    2084     127                                                        2007    0.80    0.00  1.0000
   4   5   0    1874     133                                                        1801    0.80    0.00  1.0000
   4   5   0    2286     230                                                        2206    0.80    0.00  1.0000
   4   5   0    2089     135                                                        2012    0.80    0.00  1.0000
   4   5   0    2127     126                                                        2050    0.80    0.00  1.0000
   4   5   0    2153     133                                                        2075    0.80    0.00  1.0000
  -5  -5   0    2094     159                                                        2726    6.08    0.00  1.0000
  -5  -5   0    1798     133                                                        2387    6.08    0.00  1.0000
  -5  -5   0    1803     157                                                        2393    6.08    0.00  1.0000
  -5  -5   0    2127     162                                                        2764    6.08    0.00  1.0000
  -5  -5   0    2074     136                                                        2703    6.08    0.00  1.0000
  -5  -5   0    2005     167                                                        2624    6.08    0.00  1.0000
  -5  -5   0    1973     158                                                        2588    6.08    0.00  1.0000
  -5  -5   0    1987     153                                                        2604    6.08    0.00  1.0000
   5   5   0    1660     157                                                        2228    6.08    0.00  1.0000
   5   5   0    1934     141                                                        2543    6.08    0.00  1.0000
   5   5   0    1970     158                                                        2584    6.08    0.00  1.0000
   5   5   0    1699     150                                                        2273    6.08    0.00  1.0000
   5   5   0    2139     154                                                        2777    6.08    0.00  1.0000
   5   5   0    1635     158                                                        2199    6.08    0.00  1.0000
   5   5   0    1929     258                                                        2537    6.08    0.00  1.0000
  -6  -5   0      52      37                                                         -17    6.81    0.00  1.0000
  -6  -5   0      52      30                                                         -11    6.81    0.00  1.0000
  -6  -5   0      52      40                                                          -3    6.81    0.00  1.0000
  -6  -5   0      52      30                                                         -40    6.81    0.00  1.0000
  -6  -5   0      52      33                                                         -26    6.81    0.00  1.0000
  -6  -5   0      52      16                                                         -16    6.81    0.00  1.0000
   6   5   0      52      30                                                         -12    6.81    0.00  1.0000
   6   5   0      10      58                                                          34    6.81    0.00  1.0000
   6   5   0      13      33                                                          23    6.81    0.00  1.0000
   6   5   0      52      31                                                        -101    6.81    0.00  1.0000
   6   5   0      52      32                                                         -31    6.81    0.00  1.0000
   6   5   0      52      32                                                          -2    6.81    0.00  1.0000
  -7  -5   0      10      42                                                         -26    2.94    0.00  1.0000
  -7  -5   0      46      42                                                          17    2.94    0.00  1.0000
  -7  -5   0      10      30                                                         -13    2.94    0.00  1.0000
  -7  -5   0      56      36                                                          24    2.94    0.00  1.0000
  -7  -5   0      10      30                                                         -29    2.94    0.00  1.0000
   7   5   0      47      34                                                          18    2.94    0.00  1.0000
   7   5   0      10      33                                                         -13    2.94    0.00  1.0000
   7   5   0      10      53                                                         -37    2.94    0.00  1.0000
   7   5   0      79      33                                                          40    2.94    0.00  1.0000
  -8  -5   0     265      48                                                         245    0.59    0.00  1.0000
  -8  -5   0     268      52                                                         248    0.59    0.00  1.0000
  -8  -5   0     224      43                                                         206    0.59    0.00  1.0000
  -8  -5   0     264      62                                                         244    0.59    0.00  1.0000
  -8  -5   0     271      55                                                         251    0.59    0.00  1.0000
   8   5   0     232      48                                                         213    0.59    0.00  1.0000
   8   5   0     146      69                                                         131    0.59    0.00  1.0000
   8   5   0     291      49                                                         270    0.59    0.00  1.0000
   8   5   0     214      43                                                         196    0.59    0.00  1.0000
  -9  -5   0      32      34                                                          17    1.44    0.00  1.0000
  -9  -5   0     123      48                                                          92    1.44    0.00  1.0000
  -9  -5   0      14      54                                                           5    1.44    0.00  1.0000
  -9  -5   0      41      39                                                          24    1.44    0.00  1.0000
  -9  -5   0      25      34                                                          12    1.44    0.00  1.0000
   9   5   0       2      59                                                         -15    1.44    0.00  1.0000
   9   5   0      63      39                                                          41    1.44    0.00  1.0000
   9   5   0      23      37                                                          11    1.44    0.00  1.0000
   9   5   0       2      35                                                          -6    1.44    0.00  1.0000
 -10  -5   0     704      84                                                         816    1.92    0.00  1.0000
 -10  -5   0     535      67                                                         633    1.92    0.00  1.0000
 -10  -5   0     533      75                                                         631    1.92    0.00  1.0000
 -10  -5   0     598     102                                                         702    1.92    0.00  1.0000
  10   5   0     531      77                                                         629    1.92    0.00  1.0000
 -11  -5   0    3585     228                                                        3737    1.18    0.00  1.0000
 -11  -5   0    3340     212                                                        3487    1.18    0.00  1.0000
 -11  -5   0    3693     263                                                        3847    1.18    0.00  1.0000
  11   5   0    4002     233                                                        4163    1.18    0.00  1.0000
 -12  -5   0    1332     105                                                        1340   -0.11    0.00  1.0000
 -12  -5   0    1708     165                                                        1718   -0.11    0.00  1.0000
 -12  -5   0    1423     120                                                        1432   -0.11    0.00  1.0000
  12   5   0    1545     126                                                        1554   -0.11    0.00  1.0000
 -13  -5   0    1070     150                                                        1118   -0.69    0.00  1.0000
 -13  -5   0    1092     113                                                        1141   -0.69    0.00  1.0000
  13   5   0    1228     117                                                        1279   -0.69    0.00  1.0000
 -14  -5   0     570      82                                                         573    0.05    0.00  1.0000
 -14  -5   0     597     121                                                         600    0.05    0.00  1.0000
  14   5   0     641      88                                                         644    0.05    0.00  1.0000
 -15  -5   0    1552     189                                                        1581    0.35    0.00  1.0000
  15   5   0    1664     149                                                        1694    0.35    0.00  1.0000
  11  -6   0     752     120                                                         790    0.64    0.00  1.0000
 -11   6   0     727     121                                                         764    0.64    0.00  1.0000
 -11   6   0     752     145                                                         790    0.64    0.00  1.0000
  10  -6   0      16      66                                                          16    0.03    0.00  1.0000
 -10   6   0      30      66                                                          30    0.03    0.00  1.0000
 -10   6   0      48      93                                                          48    0.03    0.00  1.0000
   9  -6   0      56      71                                                          62   -0.35    0.00  1.0000
  -9   6   0       0      79                                                          -5   -0.35    0.00  1.0000
  -9   6   0      40      66                                                          45   -0.35    0.00  1.0000
  -9   6   0       0      50                                                         -60   -0.35    0.00  1.0000
   8  -6   0      36      59                                                          33   -0.30    0.00  1.0000
  -8   6   0       0      53                                                         -23   -0.30    0.00  1.0000
  -8   6   0       0      54                                                         -24   -0.30    0.00  1.0000
  -8   6   0      38      74                                                          35   -0.30    0.00  1.0000
  -8   6   0      80      34                                                          75   -0.30    0.00  1.0000
   7  -6   0     287      78                                                         298   -0.31    0.00  1.0000
  -7   6   0     278      49                                                         289   -0.31    0.00  1.0000
  -7   6   0     252      81                                                         262   -0.31    0.00  1.0000
  -7   6   0     317      72                                                         329   -0.31    0.00  1.0000
  -7   6   0     298      75                                                         309   -0.31    0.00  1.0000
   6  -6   0      33      55                                                          17    1.55    0.00  1.0000
  -6   6   0     148      55                                                         111    1.55    0.00  1.0000
  -6   6   0      37      60                                                          20    1.55    0.00  1.0000
  -6   6   0     119      55                                                          86    1.55    0.00  1.0000
  -6   6   0     116      42                                                          83    1.55    0.00  1.0000
   5  -6   0    5410     309                                                        6034    3.89    0.00  1.0000
   5  -6   0    4898     329                                                        5493    3.89    0.00  1.0000
   5  -6   0    5057     347                                                        5661    3.89    0.00  1.0000
  -5   6   0    5682     331                                                        6321    3.89    0.00  1.0000
  -5   6   0    4640     325                                                        5219    3.89    0.00  1.0000
  -5   6   0    5214     347                                                        5827    3.89    0.00  1.0000
  -5   6   0    5352     292                                                        5973    3.89    0.00  1.0000
  -5   6   0    4848     339                                                        5440    3.89    0.00  1.0000
   4  -6   0    1239     121                                                        1576    4.24    0.00  1.0000
   4  -6   0    1104     121                                                        1423    4.24    0.00  1.0000
   4  -6   0    1036     129                                                        1346    4.24    0.00  1.0000
   4  -6   0    1107     115                                                        1427    4.24    0.00  1.0000
   4  -6   0    1133     120                                                        1456    4.24    0.00  1.0000
  -4   6   0    1032     119                                                        1342    4.24    0.00  1.0000
  -4   6   0     962     125                                                        1262    4.24    0.00  1.0000
  -4   6   0    1011     118                                                        1318    4.24    0.00  1.0000
  -4   6   0     960     126                                                        1259    4.24    0.00  1.0000
  -4   6   0    1153     114                                                        1479    4.24    0.00  1.0000
  -4   6   0    1312     131                                                        1658    4.24    0.00  1.0000
   3  -6   0    5450     281                                                        4948    3.28    0.00  1.0000
   3  -6   0    5114     289                                                        4628    3.28    0.00  1.0000
   3  -6   0    5446     278                                                        4944    3.28    0.00  1.0000
   3  -6   0    5209     255                                                        4718    3.28    0.00  1.0000
   3  -6   0    5200     274                                                        4710    3.28    0.00  1.0000
  -3   6   0    4655     277                                                        4192    3.28    0.00  1.0000
  -3   6   0    5456     290                                                        4953    3.28    0.00  1.0000
  -3   6   0    4990     249                                                        4510    3.28    0.00  1.0000
  -3   6   0    5210     253                                                        4719    3.28    0.00  1.0000
  -3   6   0    5311     275                                                        4815    3.28    0.00  1.0000
  -3   6   0    5391     282                                                        4891    3.28    0.00  1.0000
  -3   6   0    5192     275                                                        4702    3.28    0.00  1.0000
  -3   6   0    5435     277                                                        4933    3.28    0.00  1.0000
   2  -6   0    4057     256                                                        4605    3.93    0.00  1.0000
   2  -6   0    3709     234                                                        4234    3.93    0.00  1.0000
   2  -6   0    3832     252                                                        4365    3.93    0.00  1.0000
   2  -6   0    3499     263                                                        4009    3.93    0.00  1.0000
   2  -6   0    3619     250                                                        4138    3.93    0.00  1.0000
  -2   6   0    3939     254                                                        4480    3.93    0.00  1.0000
  -2   6   0    3444     224                                                        3951    3.93    0.00  1.0000
  -2   6   0    3886     264                                                        4423    3.93    0.00  1.0000
  -2   6   0    3988     258                                                        4532    3.93    0.00  1.0000
  -2   6   0    3423     219                                                        3928    3.93    0.00  1.0000
  -2   6   0    4355     257                                                        4923    3.93    0.00  1.0000
  -2   6   0    3692     251                                                        4216    3.93    0.00  1.0000
   1  -6   0   10325     600                                                       12044    7.66    0.00  1.0000
   1  -6   0   10043     611                                                       11740    7.66    0.00  1.0000
   1  -6   0    9652     554                                                       11317    7.66    0.00  1.0000
   1  -6   0   10337     626                                                       12057    7.66    0.00  1.0000
   1  -6   0    9956     599                                                       11646    7.66    0.00  1.0000
   1  -6   0    9417     616                                                       11062    7.66    0.00  1.0000
  -1   6   0    9340     549                                                       10978    7.66    0.00  1.0000
  -1   6   0    9420     556                                                       11065    7.66    0.00  1.0000
  -1   6   0    9583     619                                                       11242    7.66    0.00  1.0000
  -1   6   0   10503     616                                                       12236    7.66    0.00  1.0000
  -1   6   0    9907     597                                                       11593    7.66    0.00  1.0000
  -1   6   0    9953     600                                                       11642    7.66    0.00  1.0000
  -1   6   0   10025     614                                                       11720    7.66    0.00  1.0000
   0  -6   0    6838     294                                                        5143   10.34    0.00  1.0000
   0  -6   0    7235     292                                                        5488   10.34    0.00  1.0000
   0  -6   0    7120     304                                                        5388   10.34    0.00  1.0000
   0  -6   0    6825     288                                                        5132   10.34    0.00  1.0000
   0  -6   0    6778     269                                                        5091   10.34    0.00  1.0000
   0  -6   0    6297     286                                                        4675   10.34    0.00  1.0000
   0   6   0    6336     262                                                        4709   10.34    0.00  1.0000
   0   6   0    7305     290                                                        5549   10.34    0.00  1.0000
   0   6   0    7081     294                                                        5354   10.34    0.00  1.0000
   0   6   0    6895     300                                                        5192   10.34    0.00  1.0000
   0   6   0    6998     290                                                        5282   10.34    0.00  1.0000
   0   6   0    6550     262                                                        4894   10.34    0.00  1.0000
  -1  -6   0   11518     540                                                        9874    7.49    0.00  1.0000
  -1  -6   0   12243     553                                                       10546    7.49    0.00  1.0000
  -1  -6   0   12426     549                                                       10716    7.49    0.00  1.0000
  -1  -6   0   10695     535                                                        9113    7.49    0.00  1.0000
  -1  -6   0   11517     538                                                        9873    7.49    0.00  1.0000
  -1  -6   0   13028     535                                                       11276    7.49    0.00  1.0000
  -1  -6   0   11598     527                                                        9948    7.49    0.00  1.0000
  -1  -6   0   11575     489                                                        9927    7.49    0.00  1.0000
   1   6   0   10934     493                                                        9334    7.49    0.00  1.0000
   1   6   0   11065     485                                                        9455    7.49    0.00  1.0000
   1   6   0   12652     530                                                       10926    7.49    0.00  1.0000
   1   6   0   11954     546                                                       10278    7.49    0.00  1.0000
   1   6   0   12481     531                                                       10767    7.49    0.00  1.0000
   1   6   0   12611     546                                                       10888    7.49    0.00  1.0000
  -2  -6   0   13073     677                                                       13308    0.96    0.00  1.0000
  -2  -6   0   12679     667                                                       12911    0.96    0.00  1.0000
  -2  -6   0   12420     665                                                       12649    0.96    0.00  1.0000
  -2  -6   0   12282     648                                                       12510    0.96    0.00  1.0000
  -2  -6   0   12452     600                                                       12682    0.96    0.00  1.0000
  -2  -6   0   13031     673                                                       13266    0.96    0.00  1.0000
  -2  -6   0   13276     653                                                       13513    0.96    0.00  1.0000
   2   6   0   11747     610                                                       11970    0.96    0.00  1.0000
   2   6   0   11141     661                                                       11358    0.96    0.00  1.0000
   2   6   0   11937     597                                                       12162    0.96    0.00  1.0000
   2   6   0   12529     673                                                       12759    0.96    0.00  1.0000
   2   6   0   13053     651                                                       13288    0.96    0.00  1.0000
   2   6   0   12400     647                                                       12629    0.96    0.00  1.0000
   2   6   0   12685     671                                                       12917    0.96    0.00  1.0000
   2   6   0   12811     671                                                       13044    0.96    0.00  1.0000
  -3  -6   0    5995     307                                                        5647   -2.15    0.00  1.0000
  -3  -6   0    6449     306                                                        6088   -2.15    0.00  1.0000
  -3  -6   0    5506     296                                                        5173   -2.15    0.00  1.0000
  -3  -6   0    5455     271                                                        5123   -2.15    0.00  1.0000
  -3  -6   0    6167     316                                                        5814   -2.15    0.00  1.0000
  -3  -6   0    5803     275                                                        5461   -2.15    0.00  1.0000
  -3  -6   0    5724     299                                                        5384   -2.15    0.00  1.0000
  -3  -6   0    6083     313                                                        5732   -2.15    0.00  1.0000
   3   6   0    5594     308                                                        5258   -2.15    0.00  1.0000
   3   6   0    5652     277                                                        5314   -2.15    0.00  1.0000
   3   6   0    5778     297                                                        5436   -2.15    0.00  1.0000
   3   6   0    5380     272                                                        5050   -2.15    0.00  1.0000
   3   6   0    6168     488                                                        5815   -2.15    0.00  1.0000
   3   6   0    5793     310                                                        5451   -2.15    0.00  1.0000
   3   6   0    5916     300                                                        5570   -2.15    0.00  1.0000
   3   6   0    5361     294                                                        5032   -2.15    0.00  1.0000
   3   6   0    5912     308                                                        5566   -2.15    0.00  1.0000
  -4  -6   0   13439     669                                                       13273    0.67    0.00  1.0000
  -4  -6   0   12760     592                                                       12599    0.67    0.00  1.0000
  -4  -6   0   12493     661                                                       12333    0.67    0.00  1.0000
  -4  -6   0   12604     590                                                       12444    0.67    0.00  1.0000
  -4  -6   0   10659     661                                                       10512    0.67    0.00  1.0000
  -4  -6   0   12739     643                                                       12578    0.67    0.00  1.0000
  -4  -6   0   13545     663                                                       13379    0.67    0.00  1.0000
   4   6   0   13539    1001                                                       13373    0.67    0.00  1.0000
   4   6   0   12137     593                                                       11980    0.67    0.00  1.0000
   4   6   0   13247     666                                                       13083    0.67    0.00  1.0000
   4   6   0   13066     607                                                       12903    0.67    0.00  1.0000
   4   6   0   12718     661                                                       12557    0.67    0.00  1.0000
   4   6   0   13386     644                                                       13221    0.67    0.00  1.0000
   4   6   0   12375     663                                                       12216    0.67    0.00  1.0000
   4   6   0   13093     643                                                       12930    0.67    0.00  1.0000
   4   6   0   13168     668                                                       13004    0.67    0.00  1.0000
  -5  -6   0    2369     128                                                        1882    4.98    0.00  1.0000
  -5  -6   0    2302     109                                                        1823    4.98    0.00  1.0000
  -5  -6   0    2152     120                                                        1689    4.98    0.00  1.0000
  -5  -6   0    2165     126                                                        1701    4.98    0.00  1.0000
  -5  -6   0    2256     121                                                        1782    4.98    0.00  1.0000
  -5  -6   0    2187     128                                                        1720    4.98    0.00  1.0000
  -5  -6   0    2144     108                                                        1682    4.98    0.00  1.0000
   5   6   0    2223     114                                                        1752    4.98    0.00  1.0000
   5   6   0    2177     128                                                        1712    4.98    0.00  1.0000
   5   6   0    2259     113                                                        1784    4.98    0.00  1.0000
   5   6   0    2305     126                                                        1825    4.98    0.00  1.0000
   5   6   0    2412     234                                                        1921    4.98    0.00  1.0000
   5   6   0    2226     121                                                        1755    4.98    0.00  1.0000
   5   6   0    1874     125                                                        1444    4.98    0.00  1.0000
  -6  -6   0     469      68                                                         803    6.30    0.00  1.0000
  -6  -6   0     506      95                                                         851    6.30    0.00  1.0000
  -6  -6   0     584      84                                                         952    6.30    0.00  1.0000
  -6  -6   0     447      82                                                         774    6.30    0.00  1.0000
  -6  -6   0     455      87                                                         785    6.30    0.00  1.0000
  -6  -6   0     506      74                                                         852    6.30    0.00  1.0000
  -6  -6   0     610      93                                                         985    6.30    0.00  1.0000
  -6  -6   0     652      90                                                        1038    6.30    0.00  1.0000
   6   6   0     480     127                                                         817    6.30    0.00  1.0000
   6   6   0     490      78                                                         830    6.30    0.00  1.0000
   6   6   0     486      87                                                         825    6.30    0.00  1.0000
   6   6   0     566      91                                                         929    6.30    0.00  1.0000
   6   6   0     579      91                                                         945    6.30    0.00  1.0000
   6   6   0     559      84                                                         920    6.30    0.00  1.0000
   6   6   0     460      78                                                         791    6.30    0.00  1.0000
  -7  -6   0     468      81                                                         628    3.23    0.00  1.0000
  -7  -6   0     508      76                                                         674    3.23    0.00  1.0000
  -7  -6   0     557      74                                                         730    3.23    0.00  1.0000
  -7  -6   0     518      78                                                         686    3.23    0.00  1.0000
  -7  -6   0     489      80                                                         652    3.23    0.00  1.0000
   7   6   0     433     110                                                         587    3.23    0.00  1.0000
   7   6   0     448      62                                                         605    3.23    0.00  1.0000
   7   6   0     618      79                                                         800    3.23    0.00  1.0000
   7   6   0     525      78                                                         694    3.23    0.00  1.0000
   7   6   0     517      76                                                         685    3.23    0.00  1.0000
   7   6   0     480      71                                                         642    3.23    0.00  1.0000
  -8  -6   0     290      49                                                         277    0.37    0.00  1.0000
  -8  -6   0     234      51                                                         222    0.37    0.00  1.0000
  -8  -6   0     296      59                                                         282    0.37    0.00  1.0000
  -8  -6   0     296      62                                                         282    0.37    0.00  1.0000
  -8  -6   0     276      55                                                         263    0.37    0.00  1.0000
   8   6   0     281      48                                                         268    0.37    0.00  1.0000
   8   6   0     195      52                                                         184    0.37    0.00  1.0000
   8   6   0     235      84                                                         223    0.37    0.00  1.0000
   8   6   0     224      50                                                         212    0.37    0.00  1.0000
  -9  -6   0      65      47                                                          51    0.89    0.00  1.0000
  -9  -6   0      83      42                                                          67    0.89    0.00  1.0000
  -9  -6   0      59      58                                                          45    0.89    0.00  1.0000
  -9  -6   0     177      44                                                         153    0.89    0.00  1.0000
   9   6   0      54      80                                                          41    0.89    0.00  1.0000
   9   6   0      48      45                                                          36    0.89    0.00  1.0000
 -10  -6   0    2634     168                                                        2461    1.62    0.00  1.0000
 -10  -6   0    2813     191                                                        2634    1.62    0.00  1.0000
 -10  -6   0    2571     156                                                        2400    1.62    0.00  1.0000
  10   6   0    2712     169                                                        2536    1.62    0.00  1.0000
 -11  -6   0    1272     117                                                        1362    1.16    0.00  1.0000
 -11  -6   0    1421     149                                                        1516    1.16    0.00  1.0000
 -11  -6   0    1182     104                                                        1268    1.16    0.00  1.0000
  11   6   0    1281     118                                                        1371    1.16    0.00  1.0000
 -12  -6   0    2809     198                                                        2824    0.14    0.00  1.0000
 -12  -6   0    3428     239                                                        3445    0.14    0.00  1.0000
 -12  -6   0    2756     179                                                        2771    0.14    0.00  1.0000
  12   6   0    3233     202                                                        3249    0.14    0.00  1.0000
 -13  -6   0    1220     147                                                        1245   -0.33    0.00  1.0000
 -13  -6   0    1212     120                                                        1237   -0.33    0.00  1.0000
  13   6   0    1256     121                                                        1281   -0.33    0.00  1.0000
 -14  -6   0     575      85                                                         565    0.19    0.00  1.0000
 -14  -6   0     637     123                                                         627    0.19    0.00  1.0000
  14   6   0     654      90                                                         644    0.19    0.00  1.0000
 -15  -6   0     799     139                                                         820    0.34    0.00  1.0000
  15   6   0    1016     116                                                        1039    0.34    0.00  1.0000
  11  -7   0     167      79                                                         152    0.57    0.00  1.0000
 -11   7   0     147     104                                                         133    0.57    0.00  1.0000
 -11   7   0     170      82                                                         155    0.57    0.00  1.0000
  10  -7   0     300      93                                                         298   -0.06    0.00  1.0000
 -10   7   0     226     102                                                         224   -0.06    0.00  1.0000
 -10   7   0     452     100                                                         449   -0.06    0.00  1.0000
   9  -7   0     143      78                                                         164   -0.79    0.00  1.0000
  -9   7   0       1      82                                                         -99   -0.79    0.00  1.0000
  -9   7   0      80      73                                                          96   -0.79    0.00  1.0000
   8  -7   0       0      61                                                         -12   -0.63    0.00  1.0000
  -8   7   0       0      57                                                         -70   -0.63    0.00  1.0000
  -8   7   0       0      60                                                         -19   -0.63    0.00  1.0000
  -8   7   0       0      76                                                         -24   -0.63    0.00  1.0000
  -8   7   0       0      39                                                         -60   -0.63    0.00  1.0000
   7  -7   0       0      54                                                         -63   -0.45    0.00  1.0000
  -7   7   0       0      44                                                          -6   -0.45    0.00  1.0000
  -7   7   0       0      51                                                         -37   -0.45    0.00  1.0000
  -7   7   0      34      74                                                          29   -0.45    0.00  1.0000
  -7   7   0       0      58                                                         -34   -0.45    0.00  1.0000
   6  -7   0      12      58                                                          20    1.03    0.00  1.0000
  -6   7   0      19      45                                                          29    1.03    0.00  1.0000
  -6   7   0      30      59                                                          43    1.03    0.00  1.0000
  -6   7   0       1      45                                                         -40    1.03    0.00  1.0000
  -6   7   0       1      60                                                        -105    1.03    0.00  1.0000
   5  -7   0    2075     163                                                        1749    3.51    0.00  1.0000
  -5   7   0    2130     157                                                        1800    3.51    0.00  1.0000
  -5   7   0    2332     134                                                        1986    3.51    0.00  1.0000
  -5   7   0    2160     148                                                        1827    3.51    0.00  1.0000
  -5   7   0    2281     162                                                        1939    3.51    0.00  1.0000
   4  -7   0     335      93                                                         514    4.13    0.00  1.0000
   4  -7   0     516      92                                                         734    4.13    0.00  1.0000
   4  -7   0     358      79                                                         542    4.13    0.00  1.0000
  -4   7   0     363      82                                                         549    4.13    0.00  1.0000
  -4   7   0     380      78                                                         569    4.13    0.00  1.0000
  -4   7   0     309      80                                                         482    4.13    0.00  1.0000
  -4   7   0     351      69                                                         534    4.13    0.00  1.0000
  -4   7   0     367      93                                                         554    4.13    0.00  1.0000
   3  -7   0     121      47                                                          61    3.01    0.00  1.0000
   3  -7   0      44      48                                                          12    3.01    0.00  1.0000
   3  -7   0      36      36                                                           8    3.01    0.00  1.0000
   3  -7   0     139      51                                                          74    3.01    0.00  1.0000
  -3   7   0     139      42                                                          74    3.01    0.00  1.0000
  -3   7   0     134      45                                                          70    3.01    0.00  1.0000
  -3   7   0     170      46                                                          97    3.01    0.00  1.0000
  -3   7   0     158      47                                                          88    3.01    0.00  1.0000
  -3   7   0     110      45                                                          53    3.01    0.00  1.0000
  -3   7   0     182      55                                                         106    3.01    0.00  1.0000
   2  -7   0    6893     352                                                        6362    3.07    0.00  1.0000
   2  -7   0    6863     355                                                        6333    3.07    0.00  1.0000
   2  -7   0    7061     372                                                        6523    3.07    0.00  1.0000
   2  -7   0    6932     326                                                        6399    3.07    0.00  1.0000
   2  -7   0    6209     353                                                        5705    3.07    0.00  1.0000
  -2   7   0    7023     352                                                        6487    3.07    0.00  1.0000
  -2   7   0    7461     362                                                        6908    3.07    0.00  1.0000
  -2   7   0    6405     349                                                        5893    3.07    0.00  1.0000
  -2   7   0    6610     312                                                        6090    3.07    0.00  1.0000
  -2   7   0    6586     353                                                        6067    3.07    0.00  1.0000
  -2   7   0    6495     315                                                        5980    3.07    0.00  1.0000
  -2   7   0    6685     366                                                        6162    3.07    0.00  1.0000
   1  -7   0    3562     252                                                        4351    5.91    0.00  1.0000
   1  -7   0    3458     252                                                        4236    5.91    0.00  1.0000
   1  -7   0    3591     265                                                        4382    5.91    0.00  1.0000
   1  -7   0    2841     244                                                        3549    5.91    0.00  1.0000
   1  -7   0    3525     251                                                        4310    5.91    0.00  1.0000
   1  -7   0    3536     233                                                        4322    5.91    0.00  1.0000
  -1   7   0    3607     264                                                        4400    5.91    0.00  1.0000
  -1   7   0    3271     228                                                        4028    5.91    0.00  1.0000
  -1   7   0    3332     222                                                        4096    5.91    0.00  1.0000
  -1   7   0    3407     248                                                        4179    5.91    0.00  1.0000
  -1   7   0    3321     250                                                        4084    5.91    0.00  1.0000
  -1   7   0    3524     252                                                        4308    5.91    0.00  1.0000
   0  -7   0   13845     836                                                       15959    8.16    0.00  1.0000
   0  -7   0   13207     839                                                       15274    8.16    0.00  1.0000
   0  -7   0   13555     755                                                       15648    8.16    0.00  1.0000
   0  -7   0   15271     855                                                       17488    8.16    0.00  1.0000
   0  -7   0   15057     821                                                       17259    8.16    0.00  1.0000
   0  -7   0   13774     816                                                       15883    8.16    0.00  1.0000
   0   7   0   12953     763                                                       15000    8.16    0.00  1.0000
   0   7   0   14684     818                                                       16859    8.16    0.00  1.0000
   0   7   0   12804     749                                                       14840    8.16    0.00  1.0000
   0   7   0   13821     816                                                       15934    8.16    0.00  1.0000
   0   7   0   13947     840                                                       16069    8.16    0.00  1.0000
   0   7   0   13737     844                                                       15843    8.16    0.00  1.0000
  -1  -7   0    9311     447                                                        8133    5.94    0.00  1.0000
  -1  -7   0    9227     437                                                        8055    5.94    0.00  1.0000
  -1  -7   0    8926     395                                                        7774    5.94    0.00  1.0000
  -1  -7   0    9848     434                                                        8636    5.94    0.00  1.0000
  -1  -7   0    8623     428                                                        7491    5.94    0.00  1.0000
  -1  -7   0    8857     426                                                        7709    5.94    0.00  1.0000
   1   7   0    9501     428                                                        8311    5.94    0.00  1.0000
   1   7   0    8963     438                                                        7808    5.94    0.00  1.0000
   1   7   0    8927     396                                                        7775    5.94    0.00  1.0000
   1   7   0    9416     430                                                        8232    5.94    0.00  1.0000
   1   7   0    9282     445                                                        8106    5.94    0.00  1.0000
   1   7   0    8617     391                                                        7486    5.94    0.00  1.0000
  -2  -7   0    8663     441                                                        8548    0.59    0.00  1.0000
  -2  -7   0    7551     416                                                        7443    0.59    0.00  1.0000
  -2  -7   0    8532     424                                                        8418    0.59    0.00  1.0000
  -2  -7   0    7585     385                                                        7477    0.59    0.00  1.0000
  -2  -7   0    7552     417                                                        7444    0.59    0.00  1.0000
  -2  -7   0    7699     428                                                        7590    0.59    0.00  1.0000
  -2  -7   0    8155     436                                                        8043    0.59    0.00  1.0000
   2   7   0    7136     380                                                        7031    0.59    0.00  1.0000
   2   7   0    8081     431                                                        7970    0.59    0.00  1.0000
   2   7   0    8365     419                                                        8252    0.59    0.00  1.0000
   2   7   0    8034     420                                                        7923    0.59    0.00  1.0000
   2   7   0    7422     387                                                        7315    0.59    0.00  1.0000
   2   7   0    8084     433                                                        7973    0.59    0.00  1.0000
  -3  -7   0   10056     524                                                        9634   -2.00    0.00  1.0000
  -3  -7   0   11101     518                                                       10658   -2.00    0.00  1.0000
  -3  -7   0   10568     472                                                       10136   -2.00    0.00  1.0000
  -3  -7   0    9496     466                                                        9086   -2.00    0.00  1.0000
  -3  -7   0    9460     514                                                        9051   -2.00    0.00  1.0000
  -3  -7   0   10687     534                                                       10252   -2.00    0.00  1.0000
  -3  -7   0   10037     510                                                        9616   -2.00    0.00  1.0000
  -3  -7   0   10663     532                                                       10229   -2.00    0.00  1.0000
   3   7   0    9217     512                                                        8813   -2.00    0.00  1.0000
   3   7   0   10821     532                                                       10383   -2.00    0.00  1.0000
   3   7   0   10294     530                                                        9867   -2.00    0.00  1.0000
   3   7   0   10629     513                                                       10195   -2.00    0.00  1.0000
   3   7   0    9298     466                                                        8893   -2.00    0.00  1.0000
   3   7   0   10514     528                                                       10083   -2.00    0.00  1.0000
   3   7   0   10313     510                                                        9886   -2.00    0.00  1.0000
   3   7   0    9864     477                                                        9446   -2.00    0.00  1.0000
  -4  -7   0      93      55                                                         103    0.46    0.00  1.0000
  -4  -7   0     165      49                                                         178    0.46    0.00  1.0000
  -4  -7   0     202      53                                                         216    0.46    0.00  1.0000
  -4  -7   0     138      47                                                         150    0.46    0.00  1.0000
  -4  -7   0     146      44                                                         158    0.46    0.00  1.0000
  -4  -7   0     102      39                                                         112    0.46    0.00  1.0000
  -4  -7   0       5      29                                                           8    0.46    0.00  1.0000
   4   7   0     233      58                                                         248    0.46    0.00  1.0000
   4   7   0     107      36                                                         117    0.46    0.00  1.0000
   4   7   0     122      43                                                         133    0.46    0.00  1.0000
   4   7   0     156      39                                                         168    0.46    0.00  1.0000
   4   7   0     164      56                                                         177    0.46    0.00  1.0000
   4   7   0     182      96                                                         195    0.46    0.00  1.0000
   4   7   0     146      51                                                         158    0.46    0.00  1.0000
   4   7   0     185      53                                                         198    0.46    0.00  1.0000
  -5  -7   0    2968     161                                                        2516    4.07    0.00  1.0000
  -5  -7   0    2993     155                                                        2539    4.07    0.00  1.0000
  -5  -7   0    2867     166                                                        2423    4.07    0.00  1.0000
  -5  -7   0    2790     166                                                        2353    4.07    0.00  1.0000
  -5  -7   0    2977     145                                                        2525    4.07    0.00  1.0000
  -5  -7   0    2847     146                                                        2405    4.07    0.00  1.0000
  -5  -7   0    3089     178                                                        2628    4.07    0.00  1.0000
   5   7   0    2711     168                                                        2280    4.07    0.00  1.0000
   5   7   0    2734     284                                                        2301    4.07    0.00  1.0000
   5   7   0    2960     160                                                        2509    4.07    0.00  1.0000
   5   7   0    2782     165                                                        2345    4.07    0.00  1.0000
   5   7   0    3021     151                                                        2565    4.07    0.00  1.0000
   5   7   0    3060     152                                                        2601    4.07    0.00  1.0000
   5   7   0    2823     170                                                        2383    4.07    0.00  1.0000
  -6  -7   0     223      45                                                          84    5.45    0.00  1.0000
  -6  -7   0     135      40                                                          34    5.45    0.00  1.0000
  -6  -7   0      98      31                                                          17    5.45    0.00  1.0000
  -6  -7   0     248      39                                                         100    5.45    0.00  1.0000
  -6  -7   0      33      26                                                          -8    5.45    0.00  1.0000
  -6  -7   0      80      38                                                          10    5.45    0.00  1.0000
  -6  -7   0     226      45                                                          86    5.45    0.00  1.0000
  -6  -7   0     159      40                                                          47    5.45    0.00  1.0000
   6   7   0     307      53                                                         138    5.45    0.00  1.0000
   6   7   0      33      84                                                          -1    5.45    0.00  1.0000
   6   7   0     126      41                                                          30    5.45    0.00  1.0000
   6   7   0     116      35                                                          25    5.45    0.00  1.0000
   6   7   0     163      44                                                          49    5.45    0.00  1.0000
   6   7   0     161      42                                                          48    5.45    0.00  1.0000
   6   7   0     206      37                                                          74    5.45    0.00  1.0000
  -7  -7   0    1894     154                                                        2200    3.18    0.00  1.0000
  -7  -7   0    2022     162                                                        2338    3.18    0.00  1.0000
  -7  -7   0    1907     157                                                        2214    3.18    0.00  1.0000
  -7  -7   0    2046     129                                                        2363    3.18    0.00  1.0000
  -7  -7   0    1853     122                                                        2156    3.18    0.00  1.0000
  -7  -7   0    2046     171                                                        2363    3.18    0.00  1.0000
  -7  -7   0    1832     149                                                        2133    3.18    0.00  1.0000
   7   7   0    1766     276                                                        2062    3.18    0.00  1.0000
   7   7   0    1947     137                                                        2257    3.18    0.00  1.0000
   7   7   0    2026     159                                                        2342    3.18    0.00  1.0000
   7   7   0    2117     151                                                        2440    3.18    0.00  1.0000
   7   7   0    1787     158                                                        2084    3.18    0.00  1.0000
  -8  -7   0     229      61                                                         235    0.20    0.00  1.0000
  -8  -7   0     317      59                                                         325    0.20    0.00  1.0000
  -8  -7   0     395      70                                                         403    0.20    0.00  1.0000
  -8  -7   0     322      62                                                         330    0.20    0.00  1.0000
   8   7   0     360      64                                                         368    0.20    0.00  1.0000
   8   7   0     325      47                                                         333    0.20    0.00  1.0000
   8   7   0     239     102                                                         246    0.20    0.00  1.0000
  -9  -7   0     520      81                                                         507    0.26    0.00  1.0000
  -9  -7   0     261      54                                                         252    0.26    0.00  1.0000
  -9  -7   0     351      64                                                         341    0.26    0.00  1.0000
   9   7   0     507      70                                                         495    0.26    0.00  1.0000
   9   7   0     276     104                                                         267    0.26    0.00  1.0000
 -10  -7   0     232      55                                                         192    1.30    0.00  1.0000
 -10  -7   0     196      67                                                         159    1.30    0.00  1.0000
 -10  -7   0     149      52                                                         117    1.30    0.00  1.0000
  10   7   0      29      95                                                          16    1.30    0.00  1.0000
  10   7   0     300      63                                                         254    1.30    0.00  1.0000
 -11  -7   0    3235     197                                                        3116    1.00    0.00  1.0000
 -11  -7   0    3364     211                                                        3243    1.00    0.00  1.0000
 -11  -7   0    3440     232                                                        3317    1.00    0.00  1.0000
  11   7   0    3466     210                                                        3343    1.00    0.00  1.0000
 -12  -7   0     999     109                                                        1001    0.03    0.00  1.0000
 -12  -7   0    1114      98                                                        1116    0.03    0.00  1.0000
 -12  -7   0    1189     135                                                        1191    0.03    0.00  1.0000
  12   7   0    1068     107                                                        1070    0.03    0.00  1.0000
 -13  -7   0    1844     180                                                        1824   -0.22    0.00  1.0000
 -13  -7   0    1731     145                                                        1712   -0.22    0.00  1.0000
  13   7   0    1861     144                                                        1841   -0.22    0.00  1.0000
 -14  -7   0     673      91                                                         661    0.22    0.00  1.0000
  14   7   0     618      87                                                         606    0.22    0.00  1.0000
  10  -8   0      94      83                                                          94    0.00    0.00  1.0000
 -10   8   0      79      86                                                          79    0.00    0.00  1.0000
 -10   8   0      76      77                                                          76    0.00    0.00  1.0000
   9  -8   0       1      69                                                         -70   -0.87    0.00  1.0000
  -9   8   0       1      36                                                         -39   -0.87    0.00  1.0000
  -9   8   0      28      74                                                          19   -0.87    0.00  1.0000
  -9   8   0       1      78                                                          -2   -0.87    0.00  1.0000
   8  -8   0      41      69                                                          29   -0.97    0.00  1.0000
  -8   8   0      42      47                                                          30   -0.97    0.00  1.0000
  -8   8   0      60      68                                                          45   -0.97    0.00  1.0000
  -8   8   0      78      77                                                          61   -0.97    0.00  1.0000
   7  -8   0       0      66                                                         -11   -0.57    0.00  1.0000
  -7   8   0       0      57                                                         -42   -0.57    0.00  1.0000
  -7   8   0       0      48                                                         -40   -0.57    0.00  1.0000
  -7   8   0      48      71                                                          40   -0.57    0.00  1.0000
  -7   8   0      54      69                                                          46   -0.57    0.00  1.0000
   6  -8   0     202      82                                                         222    0.66    0.00  1.0000
  -6   8   0     142      72                                                         159    0.66    0.00  1.0000
  -6   8   0     232      84                                                         254    0.66    0.00  1.0000
  -6   8   0     172      60                                                         191    0.66    0.00  1.0000
   5  -8   0    1392     143                                                        1156    3.11    0.00  1.0000
  -5   8   0    1471     142                                                        1228    3.11    0.00  1.0000
  -5   8   0    1569     132                                                        1318    3.11    0.00  1.0000
  -5   8   0    1480     108                                                        1237    3.11    0.00  1.0000
   4  -8   0    3202     210                                                        2727    4.11    0.00  1.0000
   4  -8   0    3209     186                                                        2733    4.11    0.00  1.0000
  -4   8   0    3154     179                                                        2683    4.11    0.00  1.0000
  -4   8   0    2871     190                                                        2422    4.11    0.00  1.0000
  -4   8   0    3103     204                                                        2636    4.11    0.00  1.0000
   3  -8   0    4771     282                                                        5187    2.78    0.00  1.0000
   3  -8   0    4707     302                                                        5121    2.78    0.00  1.0000
   3  -8   0    4504     315                                                        4909    2.78    0.00  1.0000
   3  -8   0    4631     303                                                        5041    2.78    0.00  1.0000
  -3   8   0    4362     273                                                        4760    2.78    0.00  1.0000
  -3   8   0    4336     298                                                        4733    2.78    0.00  1.0000
  -3   8   0    4683     272                                                        5095    2.78    0.00  1.0000
  -3   8   0    4567     317                                                        4974    2.78    0.00  1.0000
   2  -8   0       5      48                                                         -13    2.20    0.00  1.0000
   2  -8   0       1      52                                                           5    2.20    0.00  1.0000
   2  -8   0       5      44                                                         -28    2.20    0.00  1.0000
   2  -8   0       5      43                                                          -2    2.20    0.00  1.0000
   2  -8   0      16      42                                                          37    2.20    0.00  1.0000
  -2   8   0       5      42                                                         -25    2.20    0.00  1.0000
  -2   8   0       5      44                                                         -23    2.20    0.00  1.0000
  -2   8   0       5      42                                                          -2    2.20    0.00  1.0000
  -2   8   0       1      32                                                           6    2.20    0.00  1.0000
  -2   8   0       1      49                                                           6    2.20    0.00  1.0000
  -2   8   0       7      44                                                          23    2.20    0.00  1.0000
   1  -8   0    5804     326                                                        5140    4.23    0.00  1.0000
   1  -8   0    6479     332                                                        5777    4.23    0.00  1.0000
   1  -8   0    7182     340                                                        6441    4.23    0.00  1.0000
   1  -8   0    6407     307                                                        5709    4.23    0.00  1.0000
   1  -8   0    6982     353                                                        6252    4.23    0.00  1.0000
   1  -8   0    6680     337                                                        5966    4.23    0.00  1.0000
  -1   8   0    6185     343                                                        5499    4.23    0.00  1.0000
  -1   8   0    6568     337                                                        5861    4.23    0.00  1.0000
  -1   8   0    6250     296                                                        5560    4.23    0.00  1.0000
  -1   8   0    6613     333                                                        5903    4.23    0.00  1.0000
  -1   8   0    6600     336                                                        5891    4.23    0.00  1.0000
  -1   8   0    5952     299                                                        5280    4.23    0.00  1.0000
   0  -8   0     211      60                                                         441    6.08    0.00  1.0000
   0  -8   0     239      72                                                         480    6.08    0.00  1.0000
   0  -8   0     251      77                                                         498    6.08    0.00  1.0000
   0  -8   0     270      86                                                         524    6.08    0.00  1.0000
   0  -8   0     254      75                                                         501    6.08    0.00  1.0000
   0  -8   0     234      76                                                         474    6.08    0.00  1.0000
   0   8   0     268      77                                                         521    6.08    0.00  1.0000
   0   8   0     114      57                                                         294    6.08    0.00  1.0000
   0   8   0     187      78                                                         406    6.08    0.00  1.0000
   0   8   0     207      55                                                         434    6.08    0.00  1.0000
   0   8   0     235      77                                                         475    6.08    0.00  1.0000
   0   8   0     180      69                                                         395    6.08    0.00  1.0000
  -1  -8   0    3432     251                                                        4008    4.45    0.00  1.0000
  -1  -8   0    2855     214                                                        3382    4.45    0.00  1.0000
  -1  -8   0    3114     222                                                        3663    4.45    0.00  1.0000
  -1  -8   0    3027     235                                                        3569    4.45    0.00  1.0000
  -1  -8   0    3223     236                                                        3782    4.45    0.00  1.0000
  -1  -8   0    3118     233                                                        3668    4.45    0.00  1.0000
   1   8   0    3369     236                                                        3940    4.45    0.00  1.0000
   1   8   0    3451     239                                                        4028    4.45    0.00  1.0000
   1   8   0    3367     235                                                        3937    4.45    0.00  1.0000
   1   8   0    3431     247                                                        4007    4.45    0.00  1.0000
   1   8   0    3139     213                                                        3691    4.45    0.00  1.0000
   1   8   0    3066     209                                                        3611    4.45    0.00  1.0000
  -2  -8   0    2804     185                                                        2762    0.37    0.00  1.0000
  -2  -8   0    2828     189                                                        2786    0.37    0.00  1.0000
  -2  -8   0    2719     173                                                        2678    0.37    0.00  1.0000
  -2  -8   0    3073     195                                                        3029    0.37    0.00  1.0000
  -2  -8   0    3111     202                                                        3067    0.37    0.00  1.0000
  -2  -8   0    2878     175                                                        2836    0.37    0.00  1.0000
   2   8   0    2956     187                                                        2913    0.37    0.00  1.0000
   2   8   0    2921     188                                                        2878    0.37    0.00  1.0000
   2   8   0    2760     196                                                        2718    0.37    0.00  1.0000
   2   8   0    2731     168                                                        2690    0.37    0.00  1.0000
   2   8   0    2815     189                                                        2773    0.37    0.00  1.0000
   2   8   0    2620     169                                                        2579    0.37    0.00  1.0000
  -3  -8   0    2685     192                                                        2879   -1.73    0.00  1.0000
  -3  -8   0    2722     190                                                        2917   -1.73    0.00  1.0000
  -3  -8   0    2351     168                                                        2533   -1.73    0.00  1.0000
  -3  -8   0    2560     187                                                        2750   -1.73    0.00  1.0000
  -3  -8   0    2315     166                                                        2495   -1.73    0.00  1.0000
  -3  -8   0    2437     179                                                        2622   -1.73    0.00  1.0000
  -3  -8   0    2633     197                                                        2825   -1.73    0.00  1.0000
   3   8   0    2223     165                                                        2400   -1.73    0.00  1.0000
   3   8   0    2428     169                                                        2613   -1.73    0.00  1.0000
   3   8   0    2895     188                                                        3096   -1.73    0.00  1.0000
   3   8   0    2719     192                                                        2914   -1.73    0.00  1.0000
   3   8   0    2694     188                                                        2888   -1.73    0.00  1.0000
  -4  -8   0   14756     759                                                       14818    0.24    0.00  1.0000
  -4  -8   0   15997     790                                                       16061    0.24    0.00  1.0000
  -4  -8   0   16106     766                                                       16170    0.24    0.00  1.0000
  -4  -8   0   13924     771                                                       13984    0.24    0.00  1.0000
  -4  -8   0   14680     779                                                       14742    0.24    0.00  1.0000
  -4  -8   0   14092     694                                                       14152    0.24    0.00  1.0000
  -4  -8   0   14891     786                                                       14953    0.24    0.00  1.0000
  -4  -8   0   14730     698                                                       14792    0.24    0.00  1.0000
   4   8   0   14737     758                                                       14799    0.24    0.00  1.0000
   4   8   0   13995     697                                                       14055    0.24    0.00  1.0000
   4   8   0   14273     712                                                       14334    0.24    0.00  1.0000
   4   8   0   14672     782                                                       14734    0.24    0.00  1.0000
   4   8   0   14562     785                                                       14623    0.24    0.00  1.0000
   4   8   0   14599     784                                                       14660    0.24    0.00  1.0000
  -5  -8   0    2830     215                                                        3230    3.42    0.00  1.0000
  -5  -8   0    2895     198                                                        3299    3.42    0.00  1.0000
  -5  -8   0    2977     190                                                        3387    3.42    0.00  1.0000
  -5  -8   0    3087     216                                                        3504    3.42    0.00  1.0000
  -5  -8   0    2798     189                                                        3195    3.42    0.00  1.0000
  -5  -8   0    3130     227                                                        3550    3.42    0.00  1.0000
  -5  -8   0    3047     217                                                        3461    3.42    0.00  1.0000
  -5  -8   0    2817     209                                                        3216    3.42    0.00  1.0000
   5   8   0    2907     196                                                        3312    3.42    0.00  1.0000
   5   8   0    2833     219                                                        3233    3.42    0.00  1.0000
   5   8   0    3035     207                                                        3448    3.42    0.00  1.0000
   5   8   0    2964     360                                                        3373    3.42    0.00  1.0000
   5   8   0    3057     217                                                        3472    3.42    0.00  1.0000
   5   8   0    2640     190                                                        3026    3.42    0.00  1.0000
   5   8   0    3062     218                                                        3477    3.42    0.00  1.0000
  -6  -8   0    2189     136                                                        1755    4.61    0.00  1.0000
  -6  -8   0    2215     123                                                        1778    4.61    0.00  1.0000
  -6  -8   0    2337     148                                                        1888    4.61    0.00  1.0000
  -6  -8   0    2298     122                                                        1853    4.61    0.00  1.0000
  -6  -8   0    2492     159                                                        2027    4.61    0.00  1.0000
  -6  -8   0    2344     131                                                        1894    4.61    0.00  1.0000
   6   8   0    2174     134                                                        1742    4.61    0.00  1.0000
   6   8   0    2418     142                                                        1961    4.61    0.00  1.0000
   6   8   0    2725     275                                                        2238    4.61    0.00  1.0000
   6   8   0    2228     130                                                        1790    4.61    0.00  1.0000
   6   8   0    2209     143                                                        1773    4.61    0.00  1.0000
  -7  -8   0      46      43                                                          14    2.86    0.00  1.0000
  -7  -8   0       9      42                                                         -20    2.86    0.00  1.0000
  -7  -8   0      83      40                                                          37    2.86    0.00  1.0000
  -7  -8   0      89      42                                                          41    2.86    0.00  1.0000
  -7  -8   0       9      29                                                         -17    2.86    0.00  1.0000
  -7  -8   0      92      45                                                          43    2.86    0.00  1.0000
   7   8   0     113      96                                                          58    2.86    0.00  1.0000
   7   8   0       9      39                                                         -18    2.86    0.00  1.0000
   7   8   0      83      46                                                          37    2.86    0.00  1.0000
  -8  -8   0    1143     111                                                        1145    0.02    0.00  1.0000
  -8  -8   0     976      69                                                         977    0.02    0.00  1.0000
  -8  -8   0    1043     111                                                        1044    0.02    0.00  1.0000
  -8  -8   0    1170     105                                                        1172    0.02    0.00  1.0000
   8   8   0     928     165                                                         929    0.02    0.00  1.0000
   8   8   0    1218     111                                                        1220    0.02    0.00  1.0000
   8   8   0     954      85                                                         955    0.02    0.00  1.0000
  -9  -8   0      28      46                                                          24   -0.39    0.00  1.0000
  -9  -8   0      52      45                                                          46   -0.39    0.00  1.0000
  -9  -8   0       0      53                                                          -9   -0.39    0.00  1.0000
   9   8   0       0      39                                                         -38   -0.39    0.00  1.0000
   9   8   0       0     101                                                         -39   -0.39    0.00  1.0000
   9   8   0       0      47                                                         -36   -0.39    0.00  1.0000
 -10  -8   0     945      96                                                        1005    0.91    0.00  1.0000
 -10  -8   0     791     103                                                         846    0.91    0.00  1.0000
 -10  -8   0    1161     126                                                        1228    0.91    0.00  1.0000
  10   8   0     963     100                                                        1024    0.91    0.00  1.0000
  10   8   0     533     153                                                         578    0.91    0.00  1.0000
  10   8   0     965     109                                                        1026    0.91    0.00  1.0000
 -11  -8   0     181      57                                                         160    0.76    0.00  1.0000
 -11  -8   0     170      72                                                         150    0.76    0.00  1.0000
 -11  -8   0     114      56                                                          97    0.76    0.00  1.0000
  11   8   0     230      64                                                         206    0.76    0.00  1.0000
 -12  -8   0    2082     163                                                        2113   -0.31    0.00  1.0000
  12   8   0    2089     163                                                        2120   -0.31    0.00  1.0000
 -13  -8   0     306      69                                                         292   -0.38    0.00  1.0000
  13   8   0     196      68                                                         185   -0.38    0.00  1.0000
 -14  -8   0     878     107                                                         890    0.19    0.00  1.0000
  14   8   0     879     110                                                         891    0.19    0.00  1.0000
   9  -9   0     161      91                                                         177   -0.58    0.00  1.0000
  -9   9   0      16      41                                                          21   -0.58    0.00  1.0000
  -9   9   0      74      83                                                          85   -0.58    0.00  1.0000
   8  -9   0      95      83                                                         118   -1.05    0.00  1.0000
  -8   9   0      48      56                                                          65   -1.05    0.00  1.0000
  -8   9   0      92      82                                                         115   -1.05    0.00  1.0000
   7  -9   0       0      63                                                         -97   -0.52    0.00  1.0000
  -7   9   0       0      64                                                          -2   -0.52    0.00  1.0000
  -7   9   0       0      51                                                        -101   -0.52    0.00  1.0000
  -7   9   0      97      78                                                         108   -0.52    0.00  1.0000
   6  -9   0     874     136                                                         913    0.61    0.00  1.0000
  -6   9   0     776      94                                                         813    0.61    0.00  1.0000
  -6   9   0     597     109                                                         629    0.61    0.00  1.0000
  -6   9   0     615     117                                                         648    0.61    0.00  1.0000
   5  -9   0    1310     163                                                        1530    2.75    0.00  1.0000
   5  -9   0    1116     148                                                        1320    2.75    0.00  1.0000
  -5   9   0    1694     174                                                        1943    2.75    0.00  1.0000
  -5   9   0    1307     151                                                        1527    2.75    0.00  1.0000
  -5   9   0    1588     147                                                        1830    2.75    0.00  1.0000
   4  -9   0    1055     123                                                         797    4.01    0.00  1.0000
   4  -9   0     972     105                                                         725    4.01    0.00  1.0000
  -4   9   0    1171      98                                                         898    4.01    0.00  1.0000
  -4   9   0    1115     124                                                         849    4.01    0.00  1.0000
  -4   9   0     921     105                                                         681    4.01    0.00  1.0000
   3  -9   0    1320     122                                                        1128    2.59    0.00  1.0000
   3  -9   0    1642     148                                                        1427    2.59    0.00  1.0000
   3  -9   0    1423     122                                                        1223    2.59    0.00  1.0000
  -3   9   0    1361     113                                                        1166    2.59    0.00  1.0000
  -3   9   0    1396     112                                                        1198    2.59    0.00  1.0000
  -3   9   0    1412     142                                                        1213    2.59    0.00  1.0000
  -3   9   0    1206     123                                                        1023    2.59    0.00  1.0000
   2  -9   0    6782     435                                                        7031    1.41    0.00  1.0000
   2  -9   0    7960     459                                                        8229    1.41    0.00  1.0000
   2  -9   0    7691     405                                                        7956    1.41    0.00  1.0000
   2  -9   0    7743     439                                                        8009    1.41    0.00  1.0000
  -2   9   0    7452     438                                                        7713    1.41    0.00  1.0000
  -2   9   0    6882     391                                                        7133    1.41    0.00  1.0000
  -2   9   0    7832     459                                                        8099    1.41    0.00  1.0000
   1  -9   0      50      58                                                          18    2.75    0.00  1.0000
   1  -9   0       9      46                                                         -30    2.75    0.00  1.0000
   1  -9   0       9      43                                                         -30    2.75    0.00  1.0000
   1  -9   0       9      49                                                          -2    2.75    0.00  1.0000
   1  -9   0       9      46                                                         -11    2.75    0.00  1.0000
  -1   9   0      66      38                                                          28    2.75    0.00  1.0000
  -1   9   0       9      54                                                         -49    2.75    0.00  1.0000
  -1   9   0     133      55                                                          76    2.75    0.00  1.0000
  -1   9   0       9      42                                                         -46    2.75    0.00  1.0000
  -1   9   0       9      42                                                         -36    2.75    0.00  1.0000
  -1   9   0      70      51                                                          31    2.75    0.00  1.0000
   0  -9   0    5321     278                                                        4676    4.30    0.00  1.0000
   0  -9   0    4899     275                                                        4281    4.30    0.00  1.0000
   0  -9   0    4645     263                                                        4044    4.30    0.00  1.0000
   0  -9   0    5095     255                                                        4464    4.30    0.00  1.0000
   0  -9   0    5501     297                                                        4845    4.30    0.00  1.0000
   0  -9   0    5422     281                                                        4771    4.30    0.00  1.0000
   0   9   0    4778     249                                                        4168    4.30    0.00  1.0000
   0   9   0    5130     277                                                        4497    4.30    0.00  1.0000
   0   9   0    4948     244                                                        4327    4.30    0.00  1.0000
   0   9   0    5612     295                                                        4949    4.30    0.00  1.0000
   0   9   0    5232     276                                                        4593    4.30    0.00  1.0000
   0   9   0    5262     278                                                        4621    4.30    0.00  1.0000
  -1  -9   0     140      59                                                          73    3.11    0.00  1.0000
  -1  -9   0     176      51                                                          99    3.11    0.00  1.0000
  -1  -9   0     240      46                                                         149    3.11    0.00  1.0000
  -1  -9   0     193      52                                                         112    3.11    0.00  1.0000
  -1  -9   0      85      50                                                          35    3.11    0.00  1.0000
  -1  -9   0     210      57                                                         125    3.11    0.00  1.0000
   1   9   0     247      46                                                         154    3.11    0.00  1.0000
   1   9   0     212      60                                                         127    3.11    0.00  1.0000
   1   9   0     190      57                                                         110    3.11    0.00  1.0000
   1   9   0     225      53                                                         137    3.11    0.00  1.0000
   1   9   0     294      61                                                         192    3.11    0.00  1.0000
   1   9   0     163      50                                                          90    3.11    0.00  1.0000
  -2  -9   0    9177     474                                                        9221    0.22    0.00  1.0000
  -2  -9   0    9140     513                                                        9184    0.22    0.00  1.0000
  -2  -9   0    9439     529                                                        9484    0.22    0.00  1.0000
  -2  -9   0   10342     525                                                       10389    0.22    0.00  1.0000
  -2  -9   0    9760     520                                                        9805    0.22    0.00  1.0000
  -2  -9   0    9548     536                                                        9593    0.22    0.00  1.0000
   2   9   0    9219     474                                                        9263    0.22    0.00  1.0000
   2   9   0    9737     519                                                        9782    0.22    0.00  1.0000
   2   9   0    9000     475                                                        9044    0.22    0.00  1.0000
   2   9   0    9549     531                                                        9594    0.22    0.00  1.0000
   2   9   0    9861     537                                                        9907    0.22    0.00  1.0000
  -3  -9   0     941     100                                                        1025   -1.27    0.00  1.0000
  -3  -9   0    1081     126                                                        1171   -1.27    0.00  1.0000
  -3  -9   0    1093     113                                                        1184   -1.27    0.00  1.0000
  -3  -9   0     832     104                                                         911   -1.27    0.00  1.0000
  -3  -9   0    1174     122                                                        1268   -1.27    0.00  1.0000
  -3  -9   0    1233     128                                                        1329   -1.27    0.00  1.0000
   3   9   0    1105     118                                                        1196   -1.27    0.00  1.0000
   3   9   0     904      93                                                         987   -1.27    0.00  1.0000
   3   9   0    1149     132                                                        1242   -1.27    0.00  1.0000
   3   9   0    1223     112                                                        1319   -1.27    0.00  1.0000
   3   9   0    1176     121                                                        1270   -1.27    0.00  1.0000
  -4  -9   0    7391     377                                                        7360    0.17    0.00  1.0000
  -4  -9   0    8033     422                                                        8000    0.17    0.00  1.0000
  -4  -9   0    7367     424                                                        7336    0.17    0.00  1.0000
  -4  -9   0    7917     431                                                        7884    0.17    0.00  1.0000
  -4  -9   0    7103     404                                                        7072    0.17    0.00  1.0000
  -4  -9   0    7060     410                                                        7029    0.17    0.00  1.0000
   4   9   0    7679     414                                                        7647    0.17    0.00  1.0000
   4   9   0    6910     378                                                        6880    0.17    0.00  1.0000
   4   9   0    7436     384                                                        7404    0.17    0.00  1.0000
   4   9   0    7828     431                                                        7796    0.17    0.00  1.0000
   4   9   0    7751     426                                                        7719    0.17    0.00  1.0000
  -5  -9   0     288      78                                                         407    3.02    0.00  1.0000
  -5  -9   0     296      56                                                         416    3.02    0.00  1.0000
  -5  -9   0     250      72                                                         361    3.02    0.00  1.0000
  -5  -9   0     369      68                                                         502    3.02    0.00  1.0000
  -5  -9   0     393      80                                                         530    3.02    0.00  1.0000
   5   9   0     293      63                                                         413    3.02    0.00  1.0000
   5   9   0     351      77                                                         481    3.02    0.00  1.0000
   5   9   0     304      67                                                         426    3.02    0.00  1.0000
   5   9   0     404      83                                                         543    3.02    0.00  1.0000
  -6  -9   0      37      42                                                         106    3.99    0.00  1.0000
  -6  -9   0       0      49                                                          16    3.99    0.00  1.0000
  -6  -9   0      18      41                                                          -5    3.99    0.00  1.0000
  -6  -9   0       0      50                                                          22    3.99    0.00  1.0000
   6   9   0      18      44                                                          -7    3.99    0.00  1.0000
   6   9   0       6      49                                                           3    3.99    0.00  1.0000
   6   9   0       7     100                                                          48    3.99    0.00  1.0000
  -7  -9   0     220      68                                                         302    2.40    0.00  1.0000
  -7  -9   0     189      48                                                         265    2.40    0.00  1.0000
  -7  -9   0     231      69                                                         315    2.40    0.00  1.0000
  -7  -9   0     183      57                                                         258    2.40    0.00  1.0000
   7   9   0     209      67                                                         289    2.40    0.00  1.0000
   7   9   0     260      58                                                         348    2.40    0.00  1.0000
   7   9   0      45     115                                                          85    2.40    0.00  1.0000
  -8  -9   0    1221     113                                                        1206   -0.21    0.00  1.0000
  -8  -9   0    1228     115                                                        1213   -0.21    0.00  1.0000
  -8  -9   0    1250     121                                                        1235   -0.21    0.00  1.0000
  -8  -9   0    1163      88                                                        1148   -0.21    0.00  1.0000
   8   9   0    1093      97                                                        1079   -0.21    0.00  1.0000
   8   9   0    1119     189                                                        1104   -0.21    0.00  1.0000
   8   9   0    1281     122                                                        1265   -0.21    0.00  1.0000
  -9  -9   0     480      86                                                         528   -1.00    0.00  1.0000
  -9  -9   0     638      89                                                         693   -1.00    0.00  1.0000
   9   9   0     490     151                                                         538   -1.00    0.00  1.0000
   9   9   0     554      88                                                         605   -1.00    0.00  1.0000
   9   9   0     663      76                                                         719   -1.00    0.00  1.0000
 -10  -9   0     103      58                                                          94    0.42    0.00  1.0000
 -10  -9   0     109      58                                                         100    0.42    0.00  1.0000
  10   9   0       0     111                                                        -133    0.42    0.00  1.0000
  10   9   0     131      60                                                         121    0.42    0.00  1.0000
  10   9   0     132      53                                                         122    0.42    0.00  1.0000
 -11  -9   0     728     101                                                         760    0.55    0.00  1.0000
 -11  -9   0     603      86                                                         632    0.55    0.00  1.0000
  11   9   0     710      81                                                         742    0.55    0.00  1.0000
  11   9   0     710     100                                                         742    0.55    0.00  1.0000
 -12  -9   0       0      54                                                          -3   -0.52    0.00  1.0000
  12   9   0       0      57                                                         -51   -0.52    0.00  1.0000
  12   9   0      13      52                                                           9   -0.52    0.00  1.0000
 -13  -9   0    1977     165                                                        2029   -0.55    0.00  1.0000
  13   9   0    1776     161                                                        1826   -0.55    0.00  1.0000
  13   9   0    1850     154                                                        1901   -0.55    0.00  1.0000
  14   9   0     156      78                                                         159    0.12    0.00  1.0000
   8 -10   0      30      88                                                          40   -0.77    0.00  1.0000
   8 -10   0       1      72                                                        -129   -0.77    0.00  1.0000
  -8  10   0       1      81                                                         -43   -0.77    0.00  1.0000
  -8  10   0       1      53                                                         -77   -0.77    0.00  1.0000
   7 -10   0     531     120                                                         545   -0.29    0.00  1.0000
   7 -10   0     604     116                                                         619   -0.29    0.00  1.0000
  -7  10   0     679     126                                                         695   -0.29    0.00  1.0000
  -7  10   0     731      91                                                         748   -0.29    0.00  1.0000
   6 -10   0     162      86                                                         185    0.81    0.00  1.0000
   6 -10   0     126      79                                                         146    0.81    0.00  1.0000
  -6  10   0     234      73                                                         261    0.81    0.00  1.0000
  -6  10   0      93      79                                                         110    0.81    0.00  1.0000
  -6  10   0     188      92                                                         212    0.81    0.00  1.0000
   5 -10   0     334     110                                                         435    2.44    0.00  1.0000
   5 -10   0     390     100                                                         499    2.44    0.00  1.0000
  -5  10   0     363      85                                                         469    2.44    0.00  1.0000
  -5  10   0     325     101                                                         425    2.44    0.00  1.0000
  -5  10   0     231      96                                                         316    2.44    0.00  1.0000
   4 -10   0     929     137                                                        1182    3.67    0.00  1.0000
   4 -10   0    1263     162                                                        1555    3.67    0.00  1.0000
  -4  10   0     941     144                                                        1196    3.67    0.00  1.0000
  -4  10   0    1126     160                                                        1403    3.67    0.00  1.0000
  -4  10   0    1029     127                                                        1295    3.67    0.00  1.0000
   3 -10   0    4835     308                                                        4497    2.33    0.00  1.0000
   3 -10   0    4401     280                                                        4079    2.33    0.00  1.0000
  -3  10   0    4952     263                                                        4610    2.33    0.00  1.0000
  -3  10   0    4465     286                                                        4140    2.33    0.00  1.0000
  -3  10   0    5078     309                                                        4731    2.33    0.00  1.0000
   2 -10   0    1198     121                                                        1140    0.80    0.00  1.0000
   2 -10   0     989     113                                                         936    0.80    0.00  1.0000
   2 -10   0    1507     150                                                        1442    0.80    0.00  1.0000
  -2  10   0    1320     150                                                        1259    0.80    0.00  1.0000
  -2  10   0    1208     112                                                        1150    0.80    0.00  1.0000
  -2  10   0    1106     129                                                        1050    0.80    0.00  1.0000
   1 -10   0   10073     602                                                       10424    1.63    0.00  1.0000
   1 -10   0   10648     599                                                       11009    1.63    0.00  1.0000
   1 -10   0   11071     557                                                       11439    1.63    0.00  1.0000
   1 -10   0   11271     627                                                       11642    1.63    0.00  1.0000
  -1  10   0   10850     601                                                       11214    1.63    0.00  1.0000
  -1  10   0    9940     543                                                       10289    1.63    0.00  1.0000
  -1  10   0   10740     624                                                       11103    1.63    0.00  1.0000
   0 -10   0    1257     158                                                        1496    3.04    0.00  1.0000
   0 -10   0    1177     132                                                        1409    3.04    0.00  1.0000
   0 -10   0     915     123                                                        1121    3.04    0.00  1.0000
   0 -10   0    1268     138                                                        1508    3.04    0.00  1.0000
   0 -10   0    1163     136                                                        1394    3.04    0.00  1.0000
   0  10   0    1452     157                                                        1709    3.04    0.00  1.0000
   0  10   0     966     117                                                        1177    3.04    0.00  1.0000
   0  10   0    1176     134                                                        1408    3.04    0.00  1.0000
   0  10   0    1171     118                                                        1402    3.04    0.00  1.0000
   0  10   0    1079     134                                                        1302    3.04    0.00  1.0000
  -1 -10   0    7182     355                                                        6785    2.24    0.00  1.0000
  -1 -10   0    5817     313                                                        5460    2.24    0.00  1.0000
  -1 -10   0    6255     343                                                        5885    2.24    0.00  1.0000
  -1 -10   0    6705     366                                                        6321    2.24    0.00  1.0000
  -1 -10   0    6350     349                                                        5977    2.24    0.00  1.0000
  -1 -10   0    5527     325                                                        5179    2.24    0.00  1.0000
   1  10   0    5705     342                                                        5352    2.24    0.00  1.0000
   1  10   0    5975     306                                                        5613    2.24    0.00  1.0000
   1  10   0    6439     358                                                        6063    2.24    0.00  1.0000
   1  10   0    5321     305                                                        4980    2.24    0.00  1.0000
   1  10   0    6282     345                                                        5911    2.24    0.00  1.0000
  -2 -10   0     413      65                                                         410    0.08    0.00  1.0000
  -2 -10   0     530      88                                                         526    0.08    0.00  1.0000
  -2 -10   0     525      78                                                         521    0.08    0.00  1.0000
  -2 -10   0     496      95                                                         492    0.08    0.00  1.0000
  -2 -10   0     494      84                                                         490    0.08    0.00  1.0000
   2  10   0     464      82                                                         461    0.08    0.00  1.0000
   2  10   0     564      90                                                         560    0.08    0.00  1.0000
   2  10   0     394      74                                                         391    0.08    0.00  1.0000
   2  10   0     404      87                                                         401    0.08    0.00  1.0000
   2  10   0     341      65                                                         338    0.08    0.00  1.0000
  -3 -10   0    2808     201                                                        2713   -0.86    0.00  1.0000
  -3 -10   0    2700     181                                                        2607   -0.86    0.00  1.0000
  -3 -10   0    3203     201                                                        3101   -0.86    0.00  1.0000
  -3 -10   0    2777     179                                                        2682   -0.86    0.00  1.0000
   3  10   0    2985     184                                                        2887   -0.86    0.00  1.0000
   3  10   0    2548     176                                                        2457   -0.86    0.00  1.0000
   3  10   0    2880     200                                                        2783   -0.86    0.00  1.0000
   3  10   0    2982     200                                                        2884   -0.86    0.00  1.0000
  -4 -10   0     208      65                                                         200    0.27    0.00  1.0000
  -4 -10   0     161      60                                                         154    0.27    0.00  1.0000
  -4 -10   0     253      62                                                         244    0.27    0.00  1.0000
  -4 -10   0     229      53                                                         220    0.27    0.00  1.0000
   4  10   0     208      56                                                         200    0.27    0.00  1.0000
   4  10   0     179      61                                                         171    0.27    0.00  1.0000
   4  10   0     303      58                                                         293    0.27    0.00  1.0000
  -5 -10   0    1032      81                                                         850    2.79    0.00  1.0000
  -5 -10   0    1006      92                                                         827    2.79    0.00  1.0000
  -5 -10   0    1025     106                                                         844    2.79    0.00  1.0000
  -5 -10   0    1226     117                                                        1027    2.79    0.00  1.0000
   5  10   0    1125     112                                                         935    2.79    0.00  1.0000
   5  10   0    1186      94                                                         991    2.79    0.00  1.0000
  -6 -10   0     372      58                                                         239    3.59    0.00  1.0000
  -6 -10   0     331      70                                                         207    3.59    0.00  1.0000
  -6 -10   0     369      70                                                         237    3.59    0.00  1.0000
   6  10   0     324      56                                                         201    3.59    0.00  1.0000
   6  10   0     378      70                                                         244    3.59    0.00  1.0000
  -7 -10   0     517      80                                                         427    1.96    0.00  1.0000
  -7 -10   0     504      64                                                         415    1.96    0.00  1.0000
  -7 -10   0     548      82                                                         455    1.96    0.00  1.0000
   7  10   0     453      69                                                         369    1.96    0.00  1.0000
   7  10   0     688      91                                                         583    1.96    0.00  1.0000
  -8 -10   0     232      45                                                         217   -0.47    0.00  1.0000
  -8 -10   0     295      73                                                         278   -0.47    0.00  1.0000
  -8 -10   0     331      75                                                         313   -0.47    0.00  1.0000
   8  10   0     198      59                                                         184   -0.47    0.00  1.0000
   8  10   0     302      71                                                         285   -0.47    0.00  1.0000
  -9 -10   0     990     108                                                         892   -1.50    0.00  1.0000
  -9 -10   0     760      98                                                         675   -1.50    0.00  1.0000
  -9 -10   0     711      62                                                         628   -1.50    0.00  1.0000
   9  10   0    1055     110                                                         954   -1.50    0.00  1.0000
   9  10   0     806      84                                                         718   -1.50    0.00  1.0000
 -10 -10   0      57      61                                                          59   -0.09    0.00  1.0000
 -10 -10   0       0      54                                                          -5   -0.09    0.00  1.0000
  10  10   0     156      65                                                         158   -0.09    0.00  1.0000
  10  10   0      19      54                                                          20   -0.09    0.00  1.0000
 -11 -10   0    1074     128                                                        1045    0.42    0.00  1.0000
  11  10   0    1402     137                                                        1369    0.42    0.00  1.0000
  11  10   0    1416     133                                                        1383    0.42    0.00  1.0000
 -12 -10   0    1895     162                                                        1863   -0.34    0.00  1.0000
  12  10   0    1623     154                                                        1594   -0.34    0.00  1.0000
  12  10   0    1960     160                                                        1928   -0.34    0.00  1.0000
 -13 -10   0     270      80                                                         255   -0.45    0.00  1.0000
  13  10   0     511      93                                                         490   -0.45    0.00  1.0000
  13  10   0     366      77                                                         348   -0.45    0.00  1.0000
  14  10   0    1241     118                                                        1237    0.05    0.00  1.0000
   7 -11   0      37      81                                                          37   -0.01    0.00  1.0000
   7 -11   0       0      92                                                         -22   -0.01    0.00  1.0000
  -7  11   0      80      95                                                          80   -0.01    0.00  1.0000
  -7  11   0       0      62                                                          -1   -0.01    0.00  1.0000
   6 -11   0     419     102                                                         379    0.94    0.00  1.0000
   6 -11   0     467     108                                                         425    0.94    0.00  1.0000
  -6  11   0     341      99                                                         305    0.94    0.00  1.0000
  -6  11   0     274      82                                                         242    0.94    0.00  1.0000
   5 -11   0       5      65                                                         -97    2.06    0.00  1.0000
   5 -11   0       5      77                                                         -49    2.06    0.00  1.0000
  -5  11   0      25      65                                                          11    2.06    0.00  1.0000
  -5  11   0       5      74                                                         -27    2.06    0.00  1.0000
  -5  11   0       5      71                                                         -46    2.06    0.00  1.0000
   4 -11   0     316     111                                                         442    3.06    0.00  1.0000
   4 -11   0     299      90                                                         422    3.06    0.00  1.0000
  -4  11   0     233      93                                                         342    3.06    0.00  1.0000
  -4  11   0     274      90                                                         392    3.06    0.00  1.0000
  -4  11   0     371     112                                                         506    3.06    0.00  1.0000
   3 -11   0     508     104                                                         602    1.88    0.00  1.0000
   3 -11   0     792     133                                                         908    1.88    0.00  1.0000
  -3  11   0     674     104                                                         782    1.88    0.00  1.0000
  -3  11   0     660     129                                                         766    1.88    0.00  1.0000
  -3  11   0     542     112                                                         639    1.88    0.00  1.0000
   2 -11   0    4280     264                                                        4231    0.35    0.00  1.0000
   2 -11   0    4482     303                                                        4432    0.35    0.00  1.0000
   2 -11   0    3864     270                                                        3818    0.35    0.00  1.0000
  -2  11   0    4337     297                                                        4288    0.35    0.00  1.0000
  -2  11   0    3772     248                                                        3726    0.35    0.00  1.0000
  -2  11   0    4386     260                                                        4337    0.35    0.00  1.0000
  -2  11   0    4113     280                                                        4065    0.35    0.00  1.0000
   1 -11   0     575      93                                                         530    0.90    0.00  1.0000
   1 -11   0     397      75                                                         360    0.90    0.00  1.0000
   1 -11   0     467     100                                                         427    0.90    0.00  1.0000
  -1  11   0     492      89                                                         451    0.90    0.00  1.0000
  -1  11   0     309      73                                                         276    0.90    0.00  1.0000
  -1  11   0     334      99                                                         300    0.90    0.00  1.0000
   0 -11   0    9484     506                                                        9953    2.24    0.00  1.0000
   0 -11   0   10231     576                                                       10718    2.24    0.00  1.0000
   0 -11   0    8448     538                                                        8891    2.24    0.00  1.0000
   0  11   0    9501     549                                                        9970    2.24    0.00  1.0000
   0  11   0    9866     573                                                       10344    2.24    0.00  1.0000
   0  11   0    8734     497                                                        9184    2.24    0.00  1.0000
  -1 -11   0     422      77                                                         510    1.92    0.00  1.0000
  -1 -11   0     707     103                                                         819    1.92    0.00  1.0000
  -1 -11   0     582     108                                                         684    1.92    0.00  1.0000
  -1 -11   0     526     100                                                         623    1.92    0.00  1.0000
   1  11   0     592     107                                                         695    1.92    0.00  1.0000
   1  11   0     511      87                                                         607    1.92    0.00  1.0000
   1  11   0     435      74                                                         524    1.92    0.00  1.0000
   1  11   0     547      99                                                         646    1.92    0.00  1.0000
  -2 -11   0    7620     435                                                        7608    0.06    0.00  1.0000
  -2 -11   0    7469     391                                                        7458    0.06    0.00  1.0000
  -2 -11   0    7396     421                                                        7385    0.06    0.00  1.0000
   2  11   0    6868     381                                                        6857    0.06    0.00  1.0000
   2  11   0    7241     381                                                        7230    0.06    0.00  1.0000
   2  11   0    7188     427                                                        7177    0.06    0.00  1.0000
  -3 -11   0       6      54                                                           3   -0.69    0.00  1.0000
  -3 -11   0      44      60                                                          35   -0.69    0.00  1.0000
  -3 -11   0      41      57                                                          32   -0.69    0.00  1.0000
   3  11   0      16      48                                                          11   -0.69    0.00  1.0000
   3  11   0     132      59                                                         116   -0.69    0.00  1.0000
   3  11   0      90      60                                                          77   -0.69    0.00  1.0000
  -4 -11   0    7364     380                                                        7430    0.36    0.00  1.0000
  -4 -11   0    7319     426                                                        7385    0.36    0.00  1.0000
  -4 -11   0    7348     416                                                        7414    0.36    0.00  1.0000
   4  11   0    6942     380                                                        7006    0.36    0.00  1.0000
   4  11   0    7042     423                                                        7107    0.36    0.00  1.0000
   4  11   0    6563     376                                                        6626    0.36    0.00  1.0000
  -5 -11   0      62      56                                                         114    2.62    0.00  1.0000
  -5 -11   0      40      58                                                          83    2.62    0.00  1.0000
  -5 -11   0      88      63                                                         148    2.62    0.00  1.0000
   5  11   0       8      50                                                         -15    2.62    0.00  1.0000
   5  11   0      64      55                                                         116    2.62    0.00  1.0000
  -6 -11   0     934     111                                                         733    3.28    0.00  1.0000
  -6 -11   0     962     107                                                         758    3.28    0.00  1.0000
  -6 -11   0    1099      94                                                         880    3.28    0.00  1.0000
   6  11   0    1065     112                                                         850    3.28    0.00  1.0000
   6  11   0    1176      96                                                         949    3.28    0.00  1.0000
  -7 -11   0     166      54                                                         126    1.57    0.00  1.0000
  -7 -11   0     251      70                                                         201    1.57    0.00  1.0000
  -7 -11   0     227      70                                                         179    1.57    0.00  1.0000
   7  11   0     140      59                                                         103    1.57    0.00  1.0000
   7  11   0     301      72                                                         246    1.57    0.00  1.0000
  -8 -11   0      66      48                                                          78   -0.68    0.00  1.0000
  -8 -11   0     130      70                                                         147   -0.68    0.00  1.0000
  -8 -11   0     150      71                                                         168   -0.68    0.00  1.0000
   8  11   0     128      59                                                         145   -0.68    0.00  1.0000
   8  11   0     108      69                                                         124   -0.68    0.00  1.0000
  -9 -11   0     315      79                                                         251   -1.78    0.00  1.0000
  -9 -11   0     294      77                                                         233   -1.78    0.00  1.0000
  -9 -11   0     254      43                                                         197   -1.78    0.00  1.0000
   9  11   0     320      66                                                         256   -1.78    0.00  1.0000
   9  11   0     417      80                                                         343   -1.78    0.00  1.0000
 -10 -11   0     314      82                                                         296   -0.48    0.00  1.0000
  10  11   0     334      82                                                         316   -0.48    0.00  1.0000
  10  11   0     261      68                                                         245   -0.48    0.00  1.0000
 -11 -11   0     663     104                                                         644    0.34    0.00  1.0000
  11  11   0     632      87                                                         614    0.34    0.00  1.0000
  11  11   0     682     107                                                         663    0.34    0.00  1.0000
 -12 -11   0     546      99                                                         542    0.09    0.00  1.0000
  12  11   0     523     100                                                         519    0.09    0.00  1.0000
  12  11   0     580      87                                                         575    0.09    0.00  1.0000
  13  11   0    3100     209                                                        3095   -0.04    0.00  1.0000
  13  11   0    2744     219                                                        2739   -0.04    0.00  1.0000
   6 -12   0     156      97                                                         177    0.78    0.00  1.0000
   6 -12   0     266     105                                                         294    0.78    0.00  1.0000
  -6  12   0      18      90                                                          26    0.78    0.00  1.0000
  -6  12   0     221      82                                                         246    0.78    0.00  1.0000
   5 -12   0       2      74                                                         -79    1.47    0.00  1.0000
   5 -12   0     139      86                                                         105    1.47    0.00  1.0000
  -5  12   0       2      75                                                         -22    1.47    0.00  1.0000
  -5  12   0       2      81                                                         -44    1.47    0.00  1.0000
   4 -12   0       6      77                                                        -140    2.24    0.00  1.0000
   4 -12   0     103      85                                                          61    2.24    0.00  1.0000
  -4  12   0     151      81                                                          99    2.24    0.00  1.0000
  -4  12   0       6      80                                                         -23    2.24    0.00  1.0000
  -4  12   0       6      74                                                         -44    2.24    0.00  1.0000
   3 -12   0     482     118                                                         542    1.25    0.00  1.0000
  -3  12   0     483     113                                                         543    1.25    0.00  1.0000
  -3  12   0     518      98                                                         580    1.25    0.00  1.0000
  -3  12   0     522     121                                                         584    1.25    0.00  1.0000
  -2  12   0     679     103                                                         676   -0.05    0.00  1.0000
  -2  12   0     700     109                                                         697   -0.05    0.00  1.0000
   1 -12   0    5521     316                                                        5451    0.45    0.00  1.0000
  -1  12   0    5163     304                                                        5095    0.45    0.00  1.0000
   0 -12   0    1441     135                                                        1311    1.65    0.00  1.0000
   0  12   0    1118     117                                                        1004    1.65    0.00  1.0000
  -1 -12   0    5919     346                                                        6222    1.83    0.00  1.0000
   1  12   0    5716     330                                                        6014    1.83    0.00  1.0000
   1  12   0    5686     339                                                        5983    1.83    0.00  1.0000
  -2 -12   0     170      72                                                         177    0.27    0.00  1.0000
  -2 -12   0     119      70                                                         125    0.27    0.00  1.0000
  -2 -12   0     246      77                                                         255    0.27    0.00  1.0000
   2  12   0       9      60                                                          11    0.27    0.00  1.0000
   2  12   0     280      78                                                         290    0.27    0.00  1.0000
   2  12   0     123      55                                                         129    0.27    0.00  1.0000
  -3 -12   0    4075     282                                                        4162   -0.64    0.00  1.0000
  -3 -12   0    4133     254                                                        4221   -0.64    0.00  1.0000
  -3 -12   0    4003     275                                                        4089   -0.64    0.00  1.0000
   3  12   0    4078     280                                                        4165   -0.64    0.00  1.0000
   3  12   0    3953     247                                                        4039   -0.64    0.00  1.0000
   3  12   0    3874     256                                                        3959   -0.64    0.00  1.0000
  -4 -12   0      23      60                                                          20    0.32    0.00  1.0000
  -4 -12   0       0      59                                                         -19    0.32    0.00  1.0000
  -4 -12   0       0      53                                                         -54    0.32    0.00  1.0000
   4  12   0       0      54                                                         -12    0.32    0.00  1.0000
   4  12   0       0      57                                                         -17    0.32    0.00  1.0000
  -5 -12   0    4690     324                                                        5040    2.36    0.00  1.0000
  -5 -12   0    4307     311                                                        4642    2.36    0.00  1.0000
  -5 -12   0    4715     286                                                        5066    2.36    0.00  1.0000
   5  12   0    4434     320                                                        4774    2.36    0.00  1.0000
   5  12   0    4985     294                                                        5345    2.36    0.00  1.0000
  -6 -12   0     187      60                                                         113    2.87    0.00  1.0000
  -6 -12   0     234      75                                                         150    2.87    0.00  1.0000
  -6 -12   0     182      70                                                         109    2.87    0.00  1.0000
   6  12   0     201      62                                                         124    2.87    0.00  1.0000
   6  12   0     270      70                                                         179    2.87    0.00  1.0000
  -7 -12   0     584     100                                                         525    1.19    0.00  1.0000
  -7 -12   0     535      77                                                         478    1.19    0.00  1.0000
  -7 -12   0     473      90                                                         420    1.19    0.00  1.0000
   7  12   0     556      84                                                         498    1.19    0.00  1.0000
   7  12   0     528      95                                                         472    1.19    0.00  1.0000
  -8 -12   0     500      71                                                         537   -0.77    0.00  1.0000
  -8 -12   0     380      86                                                         413   -0.77    0.00  1.0000
  -8 -12   0     484      96                                                         521   -0.77    0.00  1.0000
   8  12   0     494      99                                                         531   -0.77    0.00  1.0000
   8  12   0     405      79                                                         439   -0.77    0.00  1.0000
  -9 -12   0       3      44                                                         -36   -1.76    0.00  1.0000
  -9 -12   0       3      60                                                         -54   -1.76    0.00  1.0000
   9  12   0       3      57                                                         -53   -1.76    0.00  1.0000
   9  12   0      11      58                                                           2   -1.76    0.00  1.0000
 -10 -12   0     644     107                                                         610   -0.64    0.00  1.0000
  10  12   0     636      92                                                         602   -0.64    0.00  1.0000
  10  12   0     571     102                                                         539   -0.64    0.00  1.0000
 -11 -12   0     194      80                                                         203    0.29    0.00  1.0000
  11  12   0     190      72                                                         198    0.29    0.00  1.0000
  11  12   0     193      79                                                         202    0.29    0.00  1.0000
 -12 -12   0    1472     161                                                        1437    0.44    0.00  1.0000
  12  12   0    1473     161                                                        1438    0.44    0.00  1.0000
  12  12   0    1295     126                                                        1262    0.44    0.00  1.0000
  -4  13   0       2      77                                                         -52    1.37    0.00  1.0000
  -3  13   0     916     124                                                         876    0.63    0.00  1.0000
  -2  13   0     265      89                                                         251   -0.42    0.00  1.0000
  -2  13   0     305      89                                                         290   -0.42    0.00  1.0000
   1 -13   0    1271     139                                                        1282    0.14    0.00  1.0000
  -1  13   0     938     121                                                         947    0.14    0.00  1.0000
   0 -13   0    3619     236                                                        3477    1.13    0.00  1.0000
   0  13   0    3391     229                                                        3253    1.13    0.00  1.0000
  -1 -13   0     100      69                                                          69    1.62    0.00  1.0000
   1  13   0       3      68                                                         -38    1.62    0.00  1.0000
  -2 -13   0    2179     177                                                        2239    0.60    0.00  1.0000
   2  13   0    1798     173                                                        1852    0.60    0.00  1.0000
  -3 -13   0      43      69                                                          37   -0.46    0.00  1.0000
  -3 -13   0      21      66                                                          17   -0.46    0.00  1.0000
  -3 -13   0       0      65                                                         -32   -0.46    0.00  1.0000
   3  13   0      91      68                                                          82   -0.46    0.00  1.0000
   3  13   0      43      57                                                          37   -0.46    0.00  1.0000
   3  13   0      21      63                                                          17   -0.46    0.00  1.0000
  -4 -13   0    5728     323                                                        5700    0.18    0.00  1.0000
  -4 -13   0    5468     353                                                        5440    0.18    0.00  1.0000
  -4 -13   0    5607     365                                                        5579    0.18    0.00  1.0000
   4  13   0    5858     322                                                        5830    0.18    0.00  1.0000
   4  13   0    5615     362                                                        5587    0.18    0.00  1.0000
  -5 -13   0     130      69                                                         180    1.90    0.00  1.0000
  -5 -13   0     118      79                                                         166    1.90    0.00  1.0000
  -5 -13   0     108      77                                                         154    1.90    0.00  1.0000
   5  13   0     127      80                                                         177    1.90    0.00  1.0000
   5  13   0     132      69                                                         183    1.90    0.00  1.0000
  -6 -13   0    2901     237                                                        3166    2.26    0.00  1.0000
  -6 -13   0    2932     244                                                        3198    2.26    0.00  1.0000
  -6 -13   0    2846     211                                                        3108    2.26    0.00  1.0000
   6  13   0    3117     223                                                        3391    2.26    0.00  1.0000
   6  13   0    2878     238                                                        3141    2.26    0.00  1.0000
  -7 -13   0     130      78                                                         113    0.72    0.00  1.0000
  -7 -13   0     168      64                                                         149    0.72    0.00  1.0000
  -7 -13   0     133      76                                                         116    0.72    0.00  1.0000
   7  13   0     119      66                                                         103    0.72    0.00  1.0000
   7  13   0      77      65                                                          64    0.72    0.00  1.0000
  -8 -13   0     113      62                                                         130   -0.72    0.00  1.0000
  -8 -13   0     138      76                                                         157   -0.72    0.00  1.0000
   8  13   0     150      81                                                         169   -0.72    0.00  1.0000
   8  13   0     139      70                                                         158   -0.72    0.00  1.0000
  -9 -13   0      93      78                                                         124   -1.42    0.00  1.0000
  -9 -13   0     226      58                                                         274   -1.42    0.00  1.0000
   9  13   0     226      88                                                         273   -1.42    0.00  1.0000
   9  13   0     166      73                                                         207   -1.42    0.00  1.0000
 -10 -13   0       0      65                                                         -62   -0.59    0.00  1.0000
 -10 -13   0       0      33                                                          -2   -0.59    0.00  1.0000
  10  13   0      81      69                                                          70   -0.59    0.00  1.0000
  10  13   0       0      62                                                         -72   -0.59    0.00  1.0000
 -11 -13   0     199      83                                                         205    0.21    0.00  1.0000
  11  13   0     194      75                                                         200    0.21    0.00  1.0000
  11  13   0     207      85                                                         214    0.21    0.00  1.0000
  -2  14   0    2492     225                                                        2559   -0.63    0.00  1.0000
  -1  14   0    1174     148                                                        1168   -0.08    0.00  1.0000
  -1  14   0     980     130                                                         975   -0.08    0.00  1.0000
   0 -14   0    2267     195                                                        2333    0.65    0.00  1.0000
   0  14   0    2252     196                                                        2318    0.65    0.00  1.0000
  -1 -14   0    1109     131                                                        1028    1.17    0.00  1.0000
   1  14   0    1206     134                                                        1121    1.17    0.00  1.0000
  -2 -14   0     520      97                                                         482    0.81    0.00  1.0000
   2  14   0     429      95                                                         394    0.81    0.00  1.0000
  -3 -14   0    1152     130                                                        1145   -0.10    0.00  1.0000
  -4 -14   0     199      78                                                         200    0.04    0.00  1.0000
   4  14   0     174      71                                                         175    0.04    0.00  1.0000
  -5 -14   0     998     138                                                         915    1.27    0.00  1.0000
  -5 -14   0    1024     142                                                         939    1.27    0.00  1.0000
  -5 -14   0     932     114                                                         851    1.27    0.00  1.0000
   5  14   0     988     110                                                         905    1.27    0.00  1.0000
   5  14   0    1068     139                                                         982    1.27    0.00  1.0000
  -6 -14   0     557      96                                                         636    1.52    0.00  1.0000
  -6 -14   0     526     116                                                         603    1.52    0.00  1.0000
  -6 -14   0     611     122                                                         693    1.52    0.00  1.0000
   6  14   0     499     111                                                         574    1.52    0.00  1.0000
   6  14   0     455      92                                                         526    1.52    0.00  1.0000
  -7 -14   0     326     100                                                         335    0.23    0.00  1.0000
  -7 -14   0     238      77                                                         246    0.23    0.00  1.0000
   7  14   0     272      81                                                         280    0.23    0.00  1.0000
   7  14   0     332      96                                                         341    0.23    0.00  1.0000
  -8 -14   0      13      70                                                          18   -0.57    0.00  1.0000
  -8 -14   0       0      58                                                         -44   -0.57    0.00  1.0000
   8  14   0       0      66                                                         -63   -0.57    0.00  1.0000
   8  14   0       0      69                                                         -25   -0.57    0.00  1.0000
  -9 -14   0       1      70                                                         -94   -0.86    0.00  1.0000
  -9 -14   0      28      56                                                          39   -0.86    0.00  1.0000
   9  14   0      56      70                                                          71   -0.86    0.00  1.0000
   9  14   0       1      63                                                         -85   -0.86    0.00  1.0000
 -10 -14   0     132      43                                                         142   -0.40    0.00  1.0000
 -10 -14   0      89      76                                                          97   -0.40    0.00  1.0000
  10  14   0     239      81                                                         252   -0.40    0.00  1.0000
  10  14   0      80      83                                                          88   -0.40    0.00  1.0000
   0 -15   0     173      88                                                         181    0.30    0.00  1.0000
   0  15   0     162      88                                                         170    0.30    0.00  1.0000
  -1 -15   0     580     114                                                         612    0.61    0.00  1.0000
   1  15   0     479     110                                                         508    0.61    0.00  1.0000
  -2 -15   0     585     108                                                         549    0.72    0.00  1.0000
  -3 -15   0     137      84                                                         131    0.24    0.00  1.0000
  -4 -15   0     805     118                                                         804   -0.02    0.00  1.0000
  -5 -15   0      42      73                                                          51    0.63    0.00  1.0000
   5  15   0      80      72                                                          92    0.63    0.00  1.0000
  -6 -15   0     912     112                                                         861    0.81    0.00  1.0000
  -6 -15   0     819     134                                                         771    0.81    0.00  1.0000
   6  15   0     856     128                                                         807    0.81    0.00  1.0000
   6  15   0     760     107                                                         714    0.81    0.00  1.0000
  -7 -15   0     310      88                                                         305   -0.15    0.00  1.0000
  -7 -15   0     238      98                                                         233   -0.15    0.00  1.0000
   7  15   0     367      88                                                         361   -0.15    0.00  1.0000
   7  15   0     355     104                                                         349   -0.15    0.00  1.0000
  -8 -15   0     382     109                                                         398   -0.38    0.00  1.0000
  -8 -15   0     288      79                                                         302   -0.38    0.00  1.0000
   8  15   0     281      99                                                         295   -0.38    0.00  1.0000
   8  15   0     290      89                                                         304   -0.38    0.00  1.0000
   6  15  -1     954     147                                                         975    0.31    0.00  1.0000
   6  15  -1     937     121                                                         957    0.31    0.00  1.0000
  -6 -15   1    1012     121                                                        1033    0.31    0.00  1.0000
  -6 -15   1    1001     151                                                        1022    0.31    0.00  1.0000
   5  15  -1     915     117                                                         875    0.63    0.00  1.0000
  -5 -15   1    1044     127                                                        1001    0.63    0.00  1.0000
  -4 -15   1       0      67                                                        -146    0.00    0.00  1.0000
  -3 -15   1    1066     138                                                        1070    0.06    0.00  1.0000
  -2 -15   1       1      74                                                        -100    0.79    0.00  1.0000
   9  14  -1    2010     193                                                        1978   -0.34    0.00  1.0000
   9  14  -1    1976     182                                                        1944   -0.34    0.00  1.0000
  -9 -14   1    1772     129                                                        1742   -0.34    0.00  1.0000
  -9 -14   1    2333     206                                                        2298   -0.34    0.00  1.0000
   8  14  -1      60      79                                                          69   -0.54    0.00  1.0000
   8  14  -1     142      75                                                         156   -0.54    0.00  1.0000
  -8 -14   1      53      56                                                          62   -0.54    0.00  1.0000
  -8 -14   1      90      83                                                         101   -0.54    0.00  1.0000
   7  14  -1    2454     207                                                        2497   -0.41    0.00  1.0000
   7  14  -1    2622     226                                                        2667   -0.41    0.00  1.0000
  -7 -14   1    2580     186                                                        2625   -0.41    0.00  1.0000
  -7 -14   1    2606     227                                                        2651   -0.41    0.00  1.0000
   6  14  -1       1      70                                                         -31    0.75    0.00  1.0000
   6  14  -1      76      67                                                          90    0.75    0.00  1.0000
  -6 -14   1      16      66                                                          23    0.75    0.00  1.0000
  -6 -14   1       1      76                                                         -16    0.75    0.00  1.0000
   5  14  -1    1283     134                                                        1378    1.23    0.00  1.0000
   5  14  -1    1335     165                                                        1432    1.23    0.00  1.0000
  -5 -14   1    1344     142                                                        1442    1.23    0.00  1.0000
  -5 -14   1    1341     169                                                        1438    1.23    0.00  1.0000
   4  14  -1    2402     185                                                        2370    0.31    0.00  1.0000
  -4 -14   1    1893     172                                                        1865    0.31    0.00  1.0000
  -3 -14   1     220      84                                                         218    0.06    0.00  1.0000
  -2 -14   1     847     124                                                         915    1.08    0.00  1.0000
   1  14  -1       4      74                                                          -5    1.90    0.00  1.0000
  -1 -14   1       4      69                                                         -28    1.90    0.00  1.0000
   0  14  -1      48      77                                                          30    1.37    0.00  1.0000
   0 -14   1      27      74                                                          14    1.37    0.00  1.0000
  -1  14  -1     243     104                                                         250    0.21    0.00  1.0000
  -1  14  -1     409     103                                                         418    0.21    0.00  1.0000
   1 -14   1     306      98                                                         314    0.21    0.00  1.0000
  -2  14  -1     100      91                                                          85   -0.75    0.00  1.0000
  10  13  -1    2037     191                                                        2019    0.18    0.00  1.0000
  10  13  -1    2354     183                                                        2335    0.18    0.00  1.0000
 -10 -13   1    2003     196                                                        1986    0.18    0.00  1.0000
   9  13  -1      56      69                                                          44   -0.83    0.00  1.0000
   9  13  -1      52      69                                                          40   -0.83    0.00  1.0000
  -9 -13   1      33      75                                                          24   -0.83    0.00  1.0000
  -9 -13   1      59      41                                                          46   -0.83    0.00  1.0000
   8  13  -1    3662     235                                                        3534   -1.00    0.00  1.0000
   8  13  -1    3552     256                                                        3426   -1.00    0.00  1.0000
  -8 -13   1    3435     257                                                        3311   -1.00    0.00  1.0000
  -8 -13   1    3626     204                                                        3499   -1.00    0.00  1.0000
   7  13  -1      28      63                                                          30   -0.22    0.00  1.0000
   7  13  -1       0      64                                                         -41   -0.22    0.00  1.0000
  -7 -13   1      95      72                                                         100   -0.22    0.00  1.0000
  -7 -13   1      51      59                                                          54   -0.22    0.00  1.0000
   6  13  -1    5454     331                                                        5242    1.37    0.00  1.0000
   6  13  -1    5173     295                                                        4966    1.37    0.00  1.0000
  -6 -13   1    4713     323                                                        4516    1.37    0.00  1.0000
  -6 -13   1    4776     315                                                        4578    1.37    0.00  1.0000
  -6 -13   1    5121     283                                                        4915    1.37    0.00  1.0000
   5  13  -1     188      84                                                         248    1.94    0.00  1.0000
   5  13  -1     114      71                                                         162    1.94    0.00  1.0000
  -5 -13   1     155      84                                                         210    1.94    0.00  1.0000
  -5 -13   1     186      85                                                         246    1.94    0.00  1.0000
  -5 -13   1     263      78                                                         334    1.94    0.00  1.0000
   4  13  -1    2548     221                                                        2627    0.73    0.00  1.0000
   4  13  -1    2805     205                                                        2888    0.73    0.00  1.0000
  -4 -13   1    2731     227                                                        2813    0.73    0.00  1.0000
  -4 -13   1    2455     217                                                        2532    0.73    0.00  1.0000
  -4 -13   1    3019     202                                                        3105    0.73    0.00  1.0000
   3  13  -1    4584     304                                                        4579    0.03    0.00  1.0000
   3  13  -1    4059     263                                                        4055    0.03    0.00  1.0000
  -3 -13   1    4172     299                                                        4168    0.03    0.00  1.0000
  -3 -13   1    4671     274                                                        4666    0.03    0.00  1.0000
  -3 -13   1    4511     303                                                        4506    0.03    0.00  1.0000
   2  13  -1     972     116                                                         904    1.04    0.00  1.0000
   2  13  -1     804      94                                                         743    1.04    0.00  1.0000
  -2 -13   1     947     118                                                         880    1.04    0.00  1.0000
   1  13  -1     212      86                                                         293    2.40    0.00  1.0000
  -1 -13   1     218      86                                                         299    2.40    0.00  1.0000
   0  13  -1     813     122                                                         936    1.95    0.00  1.0000
   0 -13   1     764     122                                                         883    1.95    0.00  1.0000
  -1  13  -1      39      78                                                          34    0.42    0.00  1.0000
  -1  13  -1       0      72                                                         -19    0.42    0.00  1.0000
   1 -13   1       0      69                                                         -78    0.42    0.00  1.0000
  -2  13  -1       1      75                                                        -113   -0.80    0.00  1.0000
  -2  13  -1       1      72                                                         -57   -0.80    0.00  1.0000
  -3  13  -1      13      87                                                          14   -0.16    0.00  1.0000
  -4  13  -1       1      75                                                        -120    0.99    0.00  1.0000
  12  12  -1      43      66                                                          30    1.00    0.00  1.0000
  11  12  -1     116      76                                                         135    0.81    0.00  1.0000
  11  12  -1     110      72                                                         129    0.81    0.00  1.0000
 -11 -12   1     226      86                                                         253    0.81    0.00  1.0000
  10  12  -1     218      82                                                         225    0.21    0.00  1.0000
  10  12  -1     315      77                                                         323    0.21    0.00  1.0000
 -10 -12   1     126      78                                                         131    0.21    0.00  1.0000
   9  12  -1    3219     217                                                        3366   -1.21    0.00  1.0000
   9  12  -1    3147     236                                                        3293   -1.21    0.00  1.0000
  -9 -12   1    2999     237                                                        3141   -1.21    0.00  1.0000
  -9 -12   1    2796     165                                                        2933   -1.21    0.00  1.0000
   8  12  -1      34      63                                                          19   -1.36    0.00  1.0000
   8  12  -1     232      79                                                         190   -1.36    0.00  1.0000
  -8 -12   1     219      52                                                         178   -1.36    0.00  1.0000
  -8 -12   1     170      76                                                         134   -1.36    0.00  1.0000
   7  12  -1    3523     254                                                        3529    0.05    0.00  1.0000
   7  12  -1    3807     235                                                        3813    0.05    0.00  1.0000
  -7 -12   1    3661     216                                                        3667    0.05    0.00  1.0000
  -7 -12   1    3643     257                                                        3649    0.05    0.00  1.0000
  -7 -12   1    3281     247                                                        3287    0.05    0.00  1.0000
   6  12  -1     142      69                                                          96    1.99    0.00  1.0000
   6  12  -1      45      60                                                          21    1.99    0.00  1.0000
  -6 -12   1     108      59                                                          69    1.99    0.00  1.0000
  -6 -12   1       4      64                                                          -9    1.99    0.00  1.0000
  -6 -12   1     105      70                                                          66    1.99    0.00  1.0000
   5  12  -1    3849     226                                                        3519    2.57    0.00  1.0000
   5  12  -1    3666     245                                                        3344    2.57    0.00  1.0000
  -5 -12   1    3526     246                                                        3210    2.57    0.00  1.0000
  -5 -12   1    3652     212                                                        3330    2.57    0.00  1.0000
  -5 -12   1    3707     239                                                        3383    2.57    0.00  1.0000
   4  12  -1    3241     242                                                        3380    1.14    0.00  1.0000
   4  12  -1    3094     217                                                        3230    1.14    0.00  1.0000
  -4 -12   1    3036     214                                                        3171    1.14    0.00  1.0000
  -4 -12   1    3122     235                                                        3258    1.14    0.00  1.0000
  -4 -12   1    3161     242                                                        3298    1.14    0.00  1.0000
   3  12  -1    5318     317                                                        5335    0.11    0.00  1.0000
   3  12  -1    5668     358                                                        5685    0.11    0.00  1.0000
  -3 -12   1    5789     363                                                        5806    0.11    0.00  1.0000
  -3 -12   1    5531     323                                                        5548    0.11    0.00  1.0000
  -3 -12   1    6059     360                                                        6077    0.11    0.00  1.0000
   2  12  -1    1892     145                                                        1820    0.79    0.00  1.0000
   2  12  -1    1535     147                                                        1470    0.79    0.00  1.0000
   2  12  -1    1490     154                                                        1426    0.79    0.00  1.0000
  -2 -12   1    1640     155                                                        1573    0.79    0.00  1.0000
  -2 -12   1    1721     162                                                        1652    0.79    0.00  1.0000
  -2 -12   1    1872     155                                                        1800    0.79    0.00  1.0000
   1  12  -1    1262     124                                                        1085    2.43    0.00  1.0000
   1  12  -1    1317     106                                                        1136    2.43    0.00  1.0000
  -1 -12   1    1258     125                                                        1081    2.43    0.00  1.0000
   0  12  -1       6      61                                                         -13    2.38    0.00  1.0000
   0 -12   1       6      64                                                         -43    2.38    0.00  1.0000
  -1  12  -1     751     113                                                         789    0.65    0.00  1.0000
   1 -12   1    1019     127                                                        1063    0.65    0.00  1.0000
  -2  12  -1       0      71                                                         -16   -0.66    0.00  1.0000
  -2  12  -1      53      73                                                          64   -0.66    0.00  1.0000
   2 -12   1      22      70                                                          29   -0.66    0.00  1.0000
  -3  12  -1       0      73                                                          -5    0.16    0.00  1.0000
  -4  12  -1     644     110                                                         555    1.71    0.00  1.0000
  -5  12  -1       2      76                                                         -61    1.34    0.00  1.0000
  12  11  -1     144      76                                                         122    0.91    0.00  1.0000
  12  11  -1      17      62                                                          10    0.91    0.00  1.0000
 -12 -11   1      80      68                                                          64    0.91    0.00  1.0000
  11  11  -1     364      71                                                         329    0.89    0.00  1.0000
  11  11  -1     168      73                                                         144    0.89    0.00  1.0000
 -11 -11   1     248      82                                                         219    0.89    0.00  1.0000
  10  11  -1     497      96                                                         511    0.29    0.00  1.0000
  10  11  -1     474      81                                                         487    0.29    0.00  1.0000
 -10 -11   1     492      95                                                         506    0.29    0.00  1.0000
   9  11  -1      20      58                                                           9   -1.35    0.00  1.0000
   9  11  -1       2      60                                                          -3   -1.35    0.00  1.0000
  -9 -11   1      84      58                                                          60   -1.35    0.00  1.0000
   8  11  -1    3170     235                                                        3352   -1.50    0.00  1.0000
   8  11  -1    3418     218                                                        3607   -1.50    0.00  1.0000
  -8 -11   1    3098     227                                                        3278   -1.50    0.00  1.0000
  -8 -11   1    2811     180                                                        2982   -1.50    0.00  1.0000
  -8 -11   1    3105     235                                                        3285   -1.50    0.00  1.0000
   7  11  -1     617     103                                                         634    0.33    0.00  1.0000
   7  11  -1     684      88                                                         702    0.33    0.00  1.0000
  -7 -11   1     620      98                                                         638    0.33    0.00  1.0000
  -7 -11   1     641     106                                                         659    0.33    0.00  1.0000
  -7 -11   1     520      73                                                         536    0.33    0.00  1.0000
   6  11  -1    4928     294                                                        5308    2.50    0.00  1.0000
   6  11  -1    4767     324                                                        5140    2.50    0.00  1.0000
  -6 -11   1    4882     320                                                        5260    2.50    0.00  1.0000
  -6 -11   1    4673     277                                                        5043    2.50    0.00  1.0000
  -6 -11   1    4471     323                                                        4833    2.50    0.00  1.0000
   5  11  -1      23      60                                                          63    3.03    0.00  1.0000
   5  11  -1      12      55                                                          44    3.03    0.00  1.0000
  -5 -11   1      10      54                                                         -23    3.03    0.00  1.0000
  -5 -11   1      10      51                                                          -3    3.03    0.00  1.0000
  -5 -11   1      32      58                                                          79    3.03    0.00  1.0000
   4  11  -1    6688     360                                                        6444    1.42    0.00  1.0000
   4  11  -1    6944     406                                                        6695    1.42    0.00  1.0000
  -4 -11   1    6935     395                                                        6687    1.42    0.00  1.0000
  -4 -11   1    7267     362                                                        7013    1.42    0.00  1.0000
  -4 -11   1    7112     407                                                        6860    1.42    0.00  1.0000
   3  11  -1    2604     205                                                        2631    0.25    0.00  1.0000
   3  11  -1    2676     193                                                        2704    0.25    0.00  1.0000
   3  11  -1    2671     184                                                        2699    0.25    0.00  1.0000
  -3 -11   1    2640     184                                                        2668    0.25    0.00  1.0000
  -3 -11   1    2846     204                                                        2875    0.25    0.00  1.0000
  -3 -11   1    2641     210                                                        2669    0.25    0.00  1.0000
   2  11  -1    3788     271                                                        3863    0.57    0.00  1.0000
   2  11  -1    4007     246                                                        4084    0.57    0.00  1.0000
   2  11  -1    3852     249                                                        3928    0.57    0.00  1.0000
  -2 -11   1    4140     278                                                        4219    0.57    0.00  1.0000
  -2 -11   1    4280     252                                                        4360    0.57    0.00  1.0000
  -2 -11   1    4257     279                                                        4337    0.57    0.00  1.0000
   1  11  -1    1805     150                                                        1617    2.14    0.00  1.0000
   1  11  -1    1781     159                                                        1595    2.14    0.00  1.0000
   1  11  -1    1891     142                                                        1699    2.14    0.00  1.0000
  -1 -11   1    2104     167                                                        1901    2.14    0.00  1.0000
  -1 -11   1    2042     152                                                        1842    2.14    0.00  1.0000
  -1 -11   1    2226     170                                                        2017    2.14    0.00  1.0000
   0  11  -1     357      65                                                         260    2.62    0.00  1.0000
   0  11  -1     417      74                                                         311    2.62    0.00  1.0000
   0 -11   1     462      78                                                         350    2.62    0.00  1.0000
  -1  11  -1      16      59                                                           9    0.96    0.00  1.0000
   1 -11   1      90      63                                                          72    0.96    0.00  1.0000
  -2  11  -1     883     115                                                         859   -0.38    0.00  1.0000
  -2  11  -1     770     120                                                         748   -0.38    0.00  1.0000
  -2  11  -1     892     108                                                         868   -0.38    0.00  1.0000
   2 -11   1     929     116                                                         905   -0.38    0.00  1.0000
  -3  11  -1      51      81                                                          41    0.70    0.00  1.0000
  -3  11  -1       1      64                                                        -127    0.70    0.00  1.0000
  -3  11  -1      16      68                                                          11    0.70    0.00  1.0000
   3 -11   1       1      70                                                         -34    0.70    0.00  1.0000
   3 -11   1       1      63                                                         -95    0.70    0.00  1.0000
  -4  11  -1       7      67                                                         -63    2.56    0.00  1.0000
  -4  11  -1      12      71                                                          38    2.56    0.00  1.0000
  -4  11  -1       7      74                                                         -19    2.56    0.00  1.0000
   4 -11   1       7      70                                                          -7    2.56    0.00  1.0000
   4 -11   1       7      71                                                         -93    2.56    0.00  1.0000
  -5  11  -1    2726     219                                                        2484    2.23    0.00  1.0000
  -5  11  -1    2962     238                                                        2710    2.23    0.00  1.0000
  -5  11  -1    3381     206                                                        3111    2.23    0.00  1.0000
   5 -11   1    2536     214                                                        2303    2.23    0.00  1.0000
   5 -11   1    2755     232                                                        2512    2.23    0.00  1.0000
  -6  11  -1     111      74                                                         138    1.13    0.00  1.0000
  -6  11  -1     192     101                                                         227    1.13    0.00  1.0000
   6 -11   1      33      84                                                          48    1.13    0.00  1.0000
   6 -11   1      56      90                                                          75    1.13    0.00  1.0000
  -7  11  -1    1189     175                                                        1208    0.26    0.00  1.0000
  -7  11  -1    1240     126                                                        1259    0.26    0.00  1.0000
   7 -11   1    1643     191                                                        1665    0.26    0.00  1.0000
   7 -11   1    1129     155                                                        1148    0.26    0.00  1.0000
  13  10  -1     512      82                                                         517    0.10    0.00  1.0000
  13  10  -1     632     101                                                         637    0.10    0.00  1.0000
  12  10  -1     105      68                                                         116    0.50    0.00  1.0000
  12  10  -1       0      55                                                         -19    0.50    0.00  1.0000
 -12 -10   1      35      61                                                          41    0.50    0.00  1.0000
  11  10  -1       1      53                                                         -40    0.81    0.00  1.0000
  11  10  -1      45      55                                                          34    0.81    0.00  1.0000
 -11 -10   1      17      59                                                          11    0.81    0.00  1.0000
  10  10  -1    2432     165                                                        2386    0.44    0.00  1.0000
  10  10  -1    2203     176                                                        2160    0.44    0.00  1.0000
  10  10  -1    1806     274                                                        1767    0.44    0.00  1.0000
 -10 -10   1    2214     176                                                        2171    0.44    0.00  1.0000
   9  10  -1    1946     158                                                        1832   -1.23    0.00  1.0000
   9  10  -1    1459     240                                                        1361   -1.23    0.00  1.0000
   9  10  -1    2170     151                                                        2050   -1.23    0.00  1.0000
  -9 -10   1    1861     147                                                        1750   -1.23    0.00  1.0000
  -9 -10   1    1846     154                                                        1735   -1.23    0.00  1.0000
   8  10  -1     560     161                                                         492   -1.40    0.00  1.0000
   8  10  -1     574      92                                                         505   -1.40    0.00  1.0000
   8  10  -1     605      74                                                         534   -1.40    0.00  1.0000
  -8 -10   1     443      83                                                         383   -1.40    0.00  1.0000
  -8 -10   1     397      48                                                         340   -1.40    0.00  1.0000
  -8 -10   1     544      88                                                         477   -1.40    0.00  1.0000
   7  10  -1    3439     200                                                        3358    0.66    0.00  1.0000
   7  10  -1    3380     223                                                        3300    0.66    0.00  1.0000
   7  10  -1    3038     383                                                        2962    0.66    0.00  1.0000
  -7 -10   1    2905     217                                                        2830    0.66    0.00  1.0000
  -7 -10   1    3121     180                                                        3044    0.66    0.00  1.0000
  -7 -10   1    3420     216                                                        3339    0.66    0.00  1.0000
   6  10  -1      10      50                                                         -12    2.90    0.00  1.0000
   6  10  -1      53     121                                                         107    2.90    0.00  1.0000
   6  10  -1      12      49                                                          42    2.90    0.00  1.0000
  -6 -10   1      17      47                                                          52    2.90    0.00  1.0000
  -6 -10   1      66      62                                                         126    2.90    0.00  1.0000
  -6 -10   1       8      52                                                          36    2.90    0.00  1.0000
   5  10  -1     963     127                                                        1198    3.39    0.00  1.0000
   5  10  -1    1051     126                                                        1296    3.39    0.00  1.0000
  -5 -10   1     788     118                                                        1002    3.39    0.00  1.0000
  -5 -10   1     978     115                                                        1215    3.39    0.00  1.0000
  -5 -10   1     921     130                                                        1152    3.39    0.00  1.0000
   4  10  -1     531      86                                                         457    1.58    0.00  1.0000
   4  10  -1     481      69                                                         410    1.58    0.00  1.0000
  -4 -10   1     468      69                                                         398    1.58    0.00  1.0000
  -4 -10   1     433      78                                                         366    1.58    0.00  1.0000
  -4 -10   1     459      82                                                         390    1.58    0.00  1.0000
   3  10  -1    5206     283                                                        5163    0.28    0.00  1.0000
   3  10  -1    4953     284                                                        4911    0.28    0.00  1.0000
   3  10  -1    4924     313                                                        4882    0.28    0.00  1.0000
  -3 -10   1    5289     318                                                        5245    0.28    0.00  1.0000
  -3 -10   1    4962     305                                                        4920    0.28    0.00  1.0000
  -3 -10   1    5257     283                                                        5214    0.28    0.00  1.0000
   2  10  -1    3317     205                                                        3376    0.48    0.00  1.0000
   2  10  -1    3055     223                                                        3112    0.48    0.00  1.0000
   2  10  -1    2824     196                                                        2879    0.48    0.00  1.0000
  -2 -10   1    3092     205                                                        3149    0.48    0.00  1.0000
  -2 -10   1    3313     229                                                        3372    0.48    0.00  1.0000
  -2 -10   1    3552     228                                                        3613    0.48    0.00  1.0000
   1  10  -1      42      64                                                          71    1.91    0.00  1.0000
   1  10  -1       4      48                                                          -5    1.91    0.00  1.0000
   1  10  -1      46      57                                                          77    1.91    0.00  1.0000
   1  10  -1       4      42                                                         -21    1.91    0.00  1.0000
   1  10  -1      25      56                                                          48    1.91    0.00  1.0000
  -1 -10   1      18      43                                                          39    1.91    0.00  1.0000
  -1 -10   1      75      60                                                         113    1.91    0.00  1.0000
  -1 -10   1      86      60                                                         127    1.91    0.00  1.0000
  -1 -10   1      64      60                                                         100    1.91    0.00  1.0000
   0  10  -1     685      86                                                         534    2.89    0.00  1.0000
   0  10  -1     873     102                                                         701    2.89    0.00  1.0000
   0  10  -1     538      67                                                         405    2.89    0.00  1.0000
   0  10  -1     863     110                                                         692    2.89    0.00  1.0000
   0  10  -1     808      94                                                         643    2.89    0.00  1.0000
   0 -10   1     764      77                                                         604    2.89    0.00  1.0000
   0 -10   1    1015     121                                                         829    2.89    0.00  1.0000
   0 -10   1     787      94                                                         624    2.89    0.00  1.0000
   0 -10   1     815     101                                                         649    2.89    0.00  1.0000
   0 -10   1     740      99                                                         582    2.89    0.00  1.0000
  -1  10  -1     267      74                                                         217    1.52    0.00  1.0000
  -1  10  -1     385      72                                                         324    1.52    0.00  1.0000
  -1  10  -1     378      90                                                         318    1.52    0.00  1.0000
   1 -10   1     366      91                                                         307    1.52    0.00  1.0000
   1 -10   1     346      65                                                         289    1.52    0.00  1.0000
   1 -10   1     363      78                                                         304    1.52    0.00  1.0000
   1 -10   1     329      75                                                         273    1.52    0.00  1.0000
  -2  10  -1     353      79                                                         356    0.08    0.00  1.0000
  -2  10  -1     258      78                                                         261    0.08    0.00  1.0000
  -2  10  -1     299      91                                                         302    0.08    0.00  1.0000
  -2  10  -1     379      80                                                         383    0.08    0.00  1.0000
   2 -10   1     155      77                                                         157    0.08    0.00  1.0000
   2 -10   1      84      66                                                          86    0.08    0.00  1.0000
   2 -10   1     155      67                                                         157    0.08    0.00  1.0000
  -3  10  -1       2      58                                                         -89    1.29    0.00  1.0000
  -3  10  -1      97      75                                                          72    1.29    0.00  1.0000
  -3  10  -1       2      57                                                         -43    1.29    0.00  1.0000
   3 -10   1       2      59                                                         -18    1.29    0.00  1.0000
   3 -10   1       2      60                                                        -115    1.29    0.00  1.0000
   3 -10   1       2      59                                                          -8    1.29    0.00  1.0000
  -4  10  -1      16      68                                                          56    3.34    0.00  1.0000
  -4  10  -1      71      84                                                         144    3.34    0.00  1.0000
  -4  10  -1     180      78                                                         288    3.34    0.00  1.0000
   4 -10   1     174      93                                                         280    3.34    0.00  1.0000
   4 -10   1      13      70                                                         -41    3.34    0.00  1.0000
  -5  10  -1     149      96                                                         237    2.99    0.00  1.0000
  -5  10  -1     254      82                                                         365    2.99    0.00  1.0000
  -5  10  -1     186      88                                                         283    2.99    0.00  1.0000
   5 -10   1      89      88                                                         159    2.99    0.00  1.0000
   5 -10   1     243      85                                                         352    2.99    0.00  1.0000
  -6  10  -1    1331     154                                                        1221    1.45    0.00  1.0000
  -6  10  -1     820     125                                                         734    1.45    0.00  1.0000
  -6  10  -1    1051     109                                                         953    1.45    0.00  1.0000
   6 -10   1     905     119                                                         815    1.45    0.00  1.0000
   6 -10   1     816     131                                                         730    1.45    0.00  1.0000
  -7  10  -1     381      81                                                         393    0.28    0.00  1.0000
  -7  10  -1     558     121                                                         572    0.28    0.00  1.0000
   7 -10   1     343     100                                                         354    0.28    0.00  1.0000
   7 -10   1     466     120                                                         479    0.28    0.00  1.0000
  -8  10  -1    1350     124                                                        1316   -0.44    0.00  1.0000
  -8  10  -1    1415     180                                                        1380   -0.44    0.00  1.0000
   8 -10   1    1081     146                                                        1051   -0.44    0.00  1.0000
   8 -10   1    1239     166                                                        1206   -0.44    0.00  1.0000
  14   9  -1      29      56                                                          26    0.23    0.00  1.0000
  13   9  -1      39      54                                                          39   -0.03    0.00  1.0000
  13   9  -1     145      71                                                         146   -0.03    0.00  1.0000
 -13  -9   1       0      55                                                         -31   -0.03    0.00  1.0000
  12   9  -1     144      56                                                         146    0.09    0.00  1.0000
  12   9  -1      86      60                                                          88    0.09    0.00  1.0000
 -12  -9   1     125      65                                                         127    0.09    0.00  1.0000
  11   9  -1     790     106                                                         829    0.65    0.00  1.0000
  11   9  -1     902      92                                                         944    0.65    0.00  1.0000
 -11  -9   1     810     108                                                         849    0.65    0.00  1.0000
  10   9  -1       0     115                                                        -115    0.63    0.00  1.0000
  10   9  -1     105      60                                                          92    0.63    0.00  1.0000
  10   9  -1     143      53                                                         128    0.63    0.00  1.0000
 -10  -9   1     149      59                                                         133    0.63    0.00  1.0000
 -10  -9   1     193      61                                                         175    0.63    0.00  1.0000
   9   9  -1    1562     142                                                        1640   -0.92    0.00  1.0000
   9   9  -1    1502     130                                                        1578   -0.92    0.00  1.0000
   9   9  -1    1091     208                                                        1156   -0.92    0.00  1.0000
  -9  -9   1    1713     136                                                        1794   -0.92    0.00  1.0000
  -9  -9   1    1377     137                                                        1450   -0.92    0.00  1.0000
   8   9  -1    4301     442                                                        4140   -1.16    0.00  1.0000
   8   9  -1    4577     239                                                        4411   -1.16    0.00  1.0000
   8   9  -1    4619     270                                                        4452   -1.16    0.00  1.0000
  -8  -9   1    4201     253                                                        4042   -1.16    0.00  1.0000
  -8  -9   1    3991     263                                                        3836   -1.16    0.00  1.0000
   7   9  -1     248     128                                                         214    1.05    0.00  1.0000
   7   9  -1     268      56                                                         233    1.05    0.00  1.0000
   7   9  -1     312      70                                                         274    1.05    0.00  1.0000
  -7  -9   1     305      69                                                         267    1.05    0.00  1.0000
  -7  -9   1     229      44                                                         197    1.05    0.00  1.0000
  -7  -9   1     355      72                                                         314    1.05    0.00  1.0000
   6   9  -1    3920     208                                                        3488    3.35    0.00  1.0000
   6   9  -1    4090     233                                                        3648    3.35    0.00  1.0000
   6   9  -1    4031     396                                                        3593    3.35    0.00  1.0000
  -6  -9   1    3810     230                                                        3384    3.35    0.00  1.0000
  -6  -9   1    3863     194                                                        3434    3.35    0.00  1.0000
  -6  -9   1    3892     223                                                        3462    3.35    0.00  1.0000
   5   9  -1     568      97                                                         774    3.76    0.00  1.0000
   5   9  -1     491      75                                                         684    3.76    0.00  1.0000
   5   9  -1     522     160                                                         720    3.76    0.00  1.0000
  -5  -9   1     491      78                                                         684    3.76    0.00  1.0000
  -5  -9   1     604      97                                                         816    3.76    0.00  1.0000
  -5  -9   1     462      95                                                         650    3.76    0.00  1.0000
   4   9  -1    4775     471                                                        5035    1.75    0.00  1.0000
   4   9  -1    4155     254                                                        4398    1.75    0.00  1.0000
   4   9  -1    4534     287                                                        4788    1.75    0.00  1.0000
   4   9  -1    4719     283                                                        4978    1.75    0.00  1.0000
   4   9  -1    4197     255                                                        4441    1.75    0.00  1.0000
  -4  -9   1    4363     253                                                        4612    1.75    0.00  1.0000
  -4  -9   1    4391     280                                                        4641    1.75    0.00  1.0000
  -4  -9   1    4038     253                                                        4278    1.75    0.00  1.0000
  -4  -9   1    4435     288                                                        4686    1.75    0.00  1.0000
   3   9  -1     619      95                                                         615    0.07    0.00  1.0000
   3   9  -1     635      90                                                         631    0.07    0.00  1.0000
   3   9  -1     539      71                                                         536    0.07    0.00  1.0000
   3   9  -1     553      75                                                         549    0.07    0.00  1.0000
   3   9  -1     757      95                                                         753    0.07    0.00  1.0000
  -3  -9   1     682      82                                                         678    0.07    0.00  1.0000
  -3  -9   1     684      91                                                         680    0.07    0.00  1.0000
  -3  -9   1     521      60                                                         518    0.07    0.00  1.0000
  -3  -9   1     648      95                                                         644    0.07    0.00  1.0000
  -3  -9   1     577      91                                                         573    0.07    0.00  1.0000
   2   9  -1    5575     294                                                        5512    0.40    0.00  1.0000
   2   9  -1    5055     331                                                        4995    0.40    0.00  1.0000
   2   9  -1    5533     296                                                        5471    0.40    0.00  1.0000
   2   9  -1    5547     322                                                        5485    0.40    0.00  1.0000
   2   9  -1    5323     327                                                        5262    0.40    0.00  1.0000
  -2  -9   1    5956     339                                                        5891    0.40    0.00  1.0000
  -2  -9   1    5950     332                                                        5885    0.40    0.00  1.0000
  -2  -9   1    5629     322                                                        5566    0.40    0.00  1.0000
  -2  -9   1    5581     298                                                        5518    0.40    0.00  1.0000
  -2  -9   1    5585     329                                                        5522    0.40    0.00  1.0000
  -2  -9   1    5152     303                                                        5092    0.40    0.00  1.0000
   1   9  -1    2867     212                                                        3114    2.13    0.00  1.0000
   1   9  -1    2835     209                                                        3081    2.13    0.00  1.0000
   1   9  -1    2772     221                                                        3015    2.13    0.00  1.0000
   1   9  -1    2725     191                                                        2966    2.13    0.00  1.0000
   1   9  -1    2875     188                                                        3122    2.13    0.00  1.0000
  -1  -9   1    2778     197                                                        3021    2.13    0.00  1.0000
  -1  -9   1    3099     214                                                        3356    2.13    0.00  1.0000
  -1  -9   1    2516     189                                                        2748    2.13    0.00  1.0000
  -1  -9   1    3026     227                                                        3280    2.13    0.00  1.0000
  -1  -9   1    3024     218                                                        3278    2.13    0.00  1.0000
  -1  -9   1    2811     210                                                        3056    2.13    0.00  1.0000
   0   9  -1     839     130                                                        1071    3.54    0.00  1.0000
   0   9  -1     719     109                                                         935    3.54    0.00  1.0000
   0   9  -1     667      86                                                         876    3.54    0.00  1.0000
   0   9  -1     759      98                                                         981    3.54    0.00  1.0000
   0   9  -1     822     123                                                        1052    3.54    0.00  1.0000
   0  -9   1     987     138                                                        1237    3.54    0.00  1.0000
   0  -9   1     959     119                                                        1206    3.54    0.00  1.0000
   0  -9   1     626      87                                                         828    3.54    0.00  1.0000
   0  -9   1     734     106                                                         952    3.54    0.00  1.0000
   0  -9   1     826     119                                                        1056    3.54    0.00  1.0000
   0  -9   1     883     126                                                        1121    3.54    0.00  1.0000
  -1   9  -1     328      72                                                         241    2.44    0.00  1.0000
  -1   9  -1     379      79                                                         285    2.44    0.00  1.0000
  -1   9  -1     355      65                                                         264    2.44    0.00  1.0000
  -1   9  -1     365      57                                                         273    2.44    0.00  1.0000
  -1   9  -1     350      68                                                         260    2.44    0.00  1.0000
  -1   9  -1     313      69                                                         228    2.44    0.00  1.0000
   1  -9   1     346      64                                                         256    2.44    0.00  1.0000
   1  -9   1     354      78                                                         263    2.44    0.00  1.0000
   1  -9   1     418      70                                                         319    2.44    0.00  1.0000
   1  -9   1     430      77                                                         329    2.44    0.00  1.0000
   1  -9   1     397      69                                                         300    2.44    0.00  1.0000
  -2   9  -1       1      52                                                         -87    0.79    0.00  1.0000
  -2   9  -1      81      64                                                          67    0.79    0.00  1.0000
  -2   9  -1       1      54                                                         -24    0.79    0.00  1.0000
   2  -9   1       1      46                                                          -7    0.79    0.00  1.0000
   2  -9   1       1      54                                                        -105    0.79    0.00  1.0000
   2  -9   1      70      59                                                          57    0.79    0.00  1.0000
   2  -9   1       1      52                                                          -7    0.79    0.00  1.0000
  -3   9  -1     128      75                                                         175    1.78    0.00  1.0000
  -3   9  -1     153      74                                                         203    1.78    0.00  1.0000
  -3   9  -1     126      68                                                         172    1.78    0.00  1.0000
   3  -9   1     175      81                                                         229    1.78    0.00  1.0000
   3  -9   1      85      64                                                         123    1.78    0.00  1.0000
   3  -9   1     121      68                                                         166    1.78    0.00  1.0000
  -4   9  -1      51      65                                                           9    3.88    0.00  1.0000
  -4   9  -1     128      63                                                          52    3.88    0.00  1.0000
  -4   9  -1     238      78                                                         128    3.88    0.00  1.0000
   4  -9   1      76      71                                                          21    3.88    0.00  1.0000
   4  -9   1     138      67                                                          58    3.88    0.00  1.0000
  -5   9  -1    2132     174                                                        2496    3.57    0.00  1.0000
  -5   9  -1    1827     186                                                        2165    3.57    0.00  1.0000
  -5   9  -1    1698     194                                                        2025    3.57    0.00  1.0000
   5  -9   1    1963     202                                                        2313    3.57    0.00  1.0000
  -6   9  -1     138      79                                                         181    1.59    0.00  1.0000
  -6   9  -1     201      91                                                         252    1.59    0.00  1.0000
  -6   9  -1      82      67                                                         115    1.59    0.00  1.0000
   6  -9   1       3      76                                                          -5    1.59    0.00  1.0000
  -7   9  -1    1655     140                                                        1639    0.19    0.00  1.0000
  -7   9  -1    1660     174                                                        1644    0.19    0.00  1.0000
   7  -9   1    1628     175                                                        1612    0.19    0.00  1.0000
  -8   9  -1      22      60                                                          16   -0.66    0.00  1.0000
  -8   9  -1       0      72                                                         -40   -0.66    0.00  1.0000
   8  -9   1      54      83                                                          44   -0.66    0.00  1.0000
  -9   9  -1    1177     160                                                        1147   -0.42    0.00  1.0000
  -9   9  -1    1096     101                                                        1067   -0.42    0.00  1.0000
   9  -9   1    1178     161                                                        1148   -0.42    0.00  1.0000
  14   8  -1      42      64                                                          45    0.26    0.00  1.0000
  13   8  -1      72      64                                                          72    0.01    0.00  1.0000
 -13  -8   1      81      60                                                          81    0.01    0.00  1.0000
  12   8  -1       2      54                                                           2   -0.04    0.00  1.0000
 -12  -8   1       1      48                                                           1   -0.04    0.00  1.0000
  11   8  -1    1051     114                                                        1090    0.56    0.00  1.0000
 -11  -8   1     838      95                                                         873    0.56    0.00  1.0000
 -11  -8   1     866     107                                                         901    0.56    0.00  1.0000
  10   8  -1     330      55                                                         362    0.81    0.00  1.0000
  10   8  -1     353      74                                                         386    0.81    0.00  1.0000
  10   8  -1      88     115                                                         105    0.81    0.00  1.0000
 -10  -8   1     270      60                                                         299    0.81    0.00  1.0000
 -10  -8   1     383      72                                                         418    0.81    0.00  1.0000
   9   8  -1    3329     226                                                        3388   -0.48    0.00  1.0000
   9   8  -1    3666     202                                                        3728   -0.48    0.00  1.0000
   9   8  -1    3213     374                                                        3271   -0.48    0.00  1.0000
  -9  -8   1    3225     224                                                        3283   -0.48    0.00  1.0000
  -9  -8   1    3675     218                                                        3737   -0.48    0.00  1.0000
   8   8  -1    3775     240                                                        3893   -0.90    0.00  1.0000
   8   8  -1    3735     212                                                        3852   -0.90    0.00  1.0000
   8   8  -1    3555     394                                                        3670   -0.90    0.00  1.0000
  -8  -8   1    3613     241                                                        3728   -0.90    0.00  1.0000
  -8  -8   1    3592     228                                                        3707   -0.90    0.00  1.0000
  -8  -8   1    3635     232                                                        3751   -0.90    0.00  1.0000
   7   8  -1    9117     770                                                        9414    1.45    0.00  1.0000
   7   8  -1    9071     500                                                        9367    1.45    0.00  1.0000
   7   8  -1    8758     448                                                        9049    1.45    0.00  1.0000
  -7  -8   1    8366     495                                                        8650    1.45    0.00  1.0000
  -7  -8   1    8477     422                                                        8763    1.45    0.00  1.0000
  -7  -8   1    8891     426                                                        9184    1.45    0.00  1.0000
  -7  -8   1    8909     487                                                        9202    1.45    0.00  1.0000
  -7  -8   1    8253     478                                                        8535    1.45    0.00  1.0000
   6   8  -1     229     125                                                         373    3.95    0.00  1.0000
   6   8  -1     320      76                                                         487    3.95    0.00  1.0000
   6   8  -1     282      58                                                         440    3.95    0.00  1.0000
  -6  -8   1     209      54                                                         348    3.95    0.00  1.0000
  -6  -8   1     243      71                                                         391    3.95    0.00  1.0000
  -6  -8   1     239      50                                                         386    3.95    0.00  1.0000
  -6  -8   1     266      72                                                         420    3.95    0.00  1.0000
  -6  -8   1     311      79                                                         476    3.95    0.00  1.0000
  -6  -8   1     282      55                                                         440    3.95    0.00  1.0000
   5   8  -1    9202     421                                                        8353    4.27    0.00  1.0000
   5   8  -1    9760     471                                                        8885    4.27    0.00  1.0000
   5   8  -1   10324     730                                                        9423    4.27    0.00  1.0000
   5   8  -1    9646     453                                                        8776    4.27    0.00  1.0000
   5   8  -1    8569     413                                                        7750    4.27    0.00  1.0000
  -5  -8   1    9135     465                                                        8289    4.27    0.00  1.0000
  -5  -8   1    8796     450                                                        7966    4.27    0.00  1.0000
[truncated: 5,692,821 more chars]
