# Supplementary material for: (2-Amino­cyclo­hexanol-κ2N,O)chlorido(η6-p-cy­mene)ru­thenium(II) tetra­fluoro­borate (2-amino­cyclo­hexanolato-κ2N,O)chlorido(η6-p-cymene)ru­thenium(II)
Source: IUCrdata. 2026 Jun 16;11(Pt 6):x260610. doi: 10.1107/S2414314626006103 (PMC13330806; doi:10.1107/S2414314626006103)
Supplement: Supplementary file 2 [file x-11-x260610-Isup2.hkl]

data_I                                                                          
_shelx_title ' RuRuBF4'                                                         
_shelx_refln_list_code          4                                               
_shelx_F_calc_maximum      267.52                                               
_exptl_crystal_F_000       876.00                                               
_reflns_d_resolution_high  0.7631                                               
                                                                                
loop_                                                                           
 _space_group_symop_operation_xyz                                               
 'x, y, z'                                                                      
 '-x, -y, -z'                                                                   
                                                                                
_cell_length_a    12.2424                                                       
_cell_length_b    13.8251                                                       
_cell_length_c    13.9939                                                       
_cell_angle_alpha  60.974                                                       
_cell_angle_beta   72.960                                                       
_cell_angle_gamma  67.976                                                       
                                                                                
_shelx_F_squared_multiplier     1.000                                           
                                                                                
loop_                                                                           
 _refln_index_h                                                                 
 _refln_index_k                                                                 
 _refln_index_l                                                                 
 _refln_F_squared_calc                                                          
 _refln_F_squared_meas                                                          
 _refln_F_squared_sigma                                                         
 _refln_observed_status                                                         
   1   0   0        520.90        733.47         1.70 o                         
   2   0   0      29939.94      29057.54       397.98 o                         
   3   0   0       9079.51       8954.16       150.53 o                         
   4   0   0       8208.89       7970.31       154.45 o                         
   5   0   0        211.61        218.69        14.95 o                         
   6   0   0       1570.79       1679.16        46.96 o                         
   7   0   0          8.40         10.55         8.66 o                         
   8   0   0       1764.02       1853.36        45.44 o                         
   9   0   0        854.80        990.68        29.43 o                         
  10   0   0          0.08          2.14        15.75 o                         
  11   0   0       1748.33       1830.71        56.44 o                         
  12   0   0        582.58        605.51        33.27 o                         
  13   0   0       2239.81       2647.92        92.07 o                         
  14   0   0          8.14         13.66        27.03 o                         
 -14   1   0        962.51       1037.02        60.37 o                         
 -13   1   0          1.41         24.28        26.47 o                         
 -12   1   0        830.20        860.82        50.40 o                         
 -11   1   0        116.20        108.85        21.62 o                         
 -10   1   0        961.10       1029.99        46.61 o                         
  -9   1   0        410.69        406.23        25.03 o                         
  -8   1   0       1922.05       2019.71        55.03 o                         
  -7   1   0       2025.28       1942.35        60.02 o                         
  -6   1   0       3405.39       3599.00        82.44 o                         
  -5   1   0      10974.70      11193.14       188.00 o                         
  -4   1   0         72.42         98.59         7.90 o                         
  -3   1   0       5924.74       5339.37        75.41 o                         
  -2   1   0       9662.11       9564.62       128.70 o                         
  -1   1   0      65415.49      64914.84       707.40 o                         
   0   1   0      15534.93      17673.48       217.23 o                         
   1   1   0      54840.34      57084.39       887.58 o                         
   2   1   0        630.77        623.58        13.46 o                         
   3   1   0        993.55        854.30        16.80 o                         
   4   1   0       1441.21       1507.19        33.98 o                         
   5   1   0       7727.48       7740.79       157.10 o                         
   6   1   0       5579.13       5797.54        98.45 o                         
   7   1   0        763.57        792.60        22.09 o                         
   8   1   0         25.77         27.73         9.51 o                         
   9   1   0        745.87        766.69        22.95 o                         
  10   1   0       1381.70       1461.44        63.33 o                         
  11   1   0        118.68        131.77        19.49 o                         
  12   1   0       2140.49       2317.54        76.06 o                         
  13   1   0        169.89        215.82        31.81 o                         
  14   1   0       2128.02       2398.26        84.71 o                         
 -14   2   0        534.33        633.84        92.76 o                         
 -13   2   0       2009.73       2190.29        84.29 o                         
 -12   2   0          2.11         18.79        22.76 o                         
 -11   2   0        296.16        272.11        34.91 o                         
 -10   2   0        295.66        284.24        31.92 o                         
  -9   2   0        566.52        541.01        34.36 o                         
  -8   2   0        721.38        764.49        27.08 o                         
  -7   2   0         88.98         68.90        11.79 o                         
  -6   2   0        504.81        444.84        14.51 o                         
  -5   2   0       5785.74       5781.75        92.59 o                         
  -4   2   0       2579.39       2425.15        30.19 o                         
  -3   2   0         83.27        105.56         8.79 o                         
  -2   2   0        214.68        257.08         8.06 o                         
  -1   2   0         58.81         45.68         6.33 o                         
   0   2   0      43435.12      48616.82       466.23 o                         
   1   2   0       7310.12       8009.84        50.07 o                         
   2   2   0      12522.24      13067.17       159.47 o                         
   3   2   0        374.95        398.08        11.33 o                         
   4   2   0       6439.94       6389.54        85.67 o                         
   5   2   0       3575.99       3775.00        73.80 o                         
   6   2   0       3778.55       4042.69        75.96 o                         
   7   2   0       2328.21       2366.86        42.05 o                         
   8   2   0        225.50        223.12        12.08 o                         
   9   2   0        450.87        427.14        19.07 o                         
  10   2   0        310.13        284.90        19.52 o                         
  11   2   0       2234.25       2343.28        70.91 o                         
  12   2   0         13.89         11.19        17.48 o                         
  13   2   0       1589.30       1628.51        65.92 o                         
  14   2   0         10.53         21.64        25.65 o                         
  15   2   0       2423.75       2856.86       115.97 o                         
 -13   3   0       1339.04       1461.73        63.34 o                         
 -12   3   0        846.03        849.20        63.52 o                         
 -11   3   0        114.85        105.42        32.57 o                         
 -10   3   0          1.10          9.90        21.96 o                         
  -9   3   0       1037.39        921.41        50.24 o                         
  -8   3   0        513.04        498.16        31.36 o                         
  -7   3   0        570.74        491.71        22.08 o                         
  -6   3   0       1139.60       1154.16        24.90 o                         
  -5   3   0        363.21        326.56        15.72 o                         
  -4   3   0       8678.14       8229.17       129.95 o                         
  -3   3   0       1754.51       1752.51        37.87 o                         
  -2   3   0       6263.89       6364.70        88.69 o                         
  -1   3   0         15.98         14.12        10.05 o                         
   0   3   0       8446.85       9979.10       185.91 o                         
   1   3   0       4488.71       4929.74        41.80 o                         
   2   3   0        202.33        271.27        10.42 o                         
   3   3   0       1747.74       1657.57        22.56 o                         
   4   3   0       2004.85       2021.95        40.22 o                         
   5   3   0        872.91        895.15        17.26 o                         
   6   3   0       1749.30       1927.05        60.68 o                         
   7   3   0       2673.94       2727.01        53.18 o                         
   8   3   0        867.36        885.28        22.80 o                         
   9   3   0        105.27        102.80        10.38 o                         
  10   3   0        213.44        238.25        14.40 o                         
  11   3   0         36.58         22.83        15.48 o                         
  12   3   0       2014.86       2130.35        65.92 o                         
  13   3   0          1.80         15.45        23.11 o                         
  14   3   0       3001.14       3253.32       106.13 o                         
  15   3   0          5.03         31.89        35.16 o                         
 -13   4   0       1973.33       2168.66       105.97 o                         
 -12   4   0        865.88        828.33        65.63 o                         
 -11   4   0        770.11        776.04        59.61 o                         
 -10   4   0        696.64        637.88        48.59 o                         
  -9   4   0        103.51         66.00        25.68 o                         
  -8   4   0        344.54        314.24        31.36 o                         
  -7   4   0         43.18         36.50        12.67 o                         
  -6   4   0        287.29        296.33        12.81 o                         
  -5   4   0       7321.09       7260.14        98.02 o                         
  -4   4   0        276.93        267.76        15.73 o                         
  -3   4   0       4044.90       4134.40        96.44 o                         
  -2   4   0        895.64        852.28        15.80 o                         
  -1   4   0       3037.00       3157.30        31.92 o                         
   0   4   0       4342.95       4922.81        95.37 o                         
   1   4   0       5813.21       6769.53       113.62 o                         
   2   4   0      11413.53      12592.49       145.39 o                         
   3   4   0        184.06        196.74        10.03 o                         
   4   4   0       3997.81       4139.44        57.51 o                         
   5   4   0         95.61        102.94         9.73 o                         
   6   4   0        221.69        205.26        11.91 o                         
   7   4   0         14.04         15.38        10.13 o                         
   8   4   0        253.59        236.96        15.48 o                         
   9   4   0         94.35         59.38        14.61 o                         
  10   4   0          2.41         13.10        14.02 o                         
  11   4   0       1812.91       1820.50        62.05 o                         
  12   4   0        523.01        523.85        34.05 o                         
  13   4   0       2117.88       2239.63        90.57 o                         
  14   4   0        543.26        546.23        48.99 o                         
  15   4   0       2363.77       2425.04       131.41 o                         
 -12   5   0        842.55        945.32        72.96 o                         
 -11   5   0        998.08       1040.02        72.45 o                         
 -10   5   0        728.90        746.34        59.94 o                         
  -9   5   0        897.14        878.82        52.96 o                         
  -8   5   0         86.56         56.34        22.47 o                         
  -7   5   0        421.87        379.63        23.09 o                         
  -6   5   0       1554.98       1633.22        46.91 o                         
  -5   5   0        126.61         96.85        10.41 o                         
  -4   5   0       7659.06       7524.66       132.52 o                         
  -3   5   0       5178.74       5531.13        90.43 o                         
  -2   5   0      11654.62      13025.91       182.29 o                         
  -1   5   0       6702.15       7059.98        82.39 o                         
   0   5   0      14161.36      15910.29       171.56 o                         
   1   5   0       7092.09       7440.41       121.21 o                         
   2   5   0      11990.20      13242.47       167.59 o                         
   3   5   0       3666.83       3847.95        59.56 o                         
   4   5   0       1617.46       1756.35        28.66 o                         
   5   5   0       1547.03       1660.53        34.49 o                         
   6   5   0         41.45         40.49         7.33 o                         
   7   5   0         10.84         26.78        10.13 o                         
   8   5   0        166.92        212.43        14.44 o                         
   9   5   0         30.17         30.48        11.42 o                         
  10   5   0        453.65        496.65        30.23 o                         
  11   5   0       2940.76       3137.16        99.60 o                         
  12   5   0       1235.98       1264.60        61.74 o                         
  13   5   0        954.37        980.88        61.38 o                         
  14   5   0        427.42        518.32        46.16 o                         
  15   5   0       1223.60       1393.86       100.50 o                         
 -11   6   0        683.06        638.12        63.09 o                         
 -10   6   0         24.30         25.38        35.82 o                         
  -9   6   0          2.85         19.35        27.32 o                         
  -8   6   0          0.31         30.70        19.04 o                         
  -7   6   0        283.60        246.58        25.85 o                         
  -6   6   0        129.02         79.84        20.04 o                         
  -5   6   0       4186.34       4439.37        98.94 o                         
  -4   6   0        879.57        948.74        31.44 o                         
  -3   6   0       4282.69       4498.34        64.92 o                         
  -2   6   0       3252.31       3251.43        61.29 o                         
  -1   6   0       7824.90       8481.67       141.73 o                         
   0   6   0       5450.06       5882.63        70.64 o                         
   1   6   0       9707.20      10209.24       144.51 o                         
   2   6   0       9770.09      10740.19       143.98 o                         
   3   6   0       4642.41       4973.53        62.77 o                         
   4   6   0      10232.46      11002.93       139.92 o                         
   5   6   0       1692.05       1901.99        28.28 o                         
   6   6   0        453.56        451.62        18.84 o                         
   7   6   0        458.94        438.44        19.87 o                         
   8   6   0        205.86        225.86        15.62 o                         
   9   6   0         39.75         77.53        17.23 o                         
  10   6   0       2136.95       2295.94        72.86 o                         
  11   6   0       1044.59       1093.75        51.11 o                         
  12   6   0       2449.41       2604.00       135.87 o                         
  13   6   0       1083.49       1056.98        63.31 o                         
  14   6   0        547.29        531.99        47.43 o                         
  15   6   0        635.58        806.65        93.19 o                         
 -11   7   0         94.66        139.55        42.87 o                         
 -10   7   0        359.70        294.55        54.44 o                         
  -9   7   0         99.35         65.25        38.38 o                         
  -8   7   0          2.89          0.00        20.92 o                         
  -7   7   0         37.28          4.31        20.69 o                         
  -6   7   0          0.13         10.60        19.97 o                         
  -5   7   0       2017.32       1897.43        58.22 o                         
  -4   7   0        360.79        322.94        24.91 o                         
  -3   7   0         79.05        105.12        12.33 o                         
  -2   7   0       5470.94       5815.83        85.71 o                         
  -1   7   0       2752.47       2935.70        60.93 o                         
   0   7   0      11081.41      11927.56       200.90 o                         
   1   7   0       6839.72       7833.65       104.95 o                         
   2   7   0       6559.70       6788.86        98.92 o                         
   3   7   0       7723.48       8753.20       108.84 o                         
   4   7   0        124.40        117.82        10.02 o                         
   5   7   0       2361.44       2506.37        37.51 o                         
   6   7   0        128.02        143.83        14.44 o                         
   7   7   0       1697.22       1674.62        37.76 o                         
   8   7   0        239.87        278.10        20.17 o                         
   9   7   0        380.54        344.36        46.37 o                         
  10   7   0        179.90        176.25        31.19 o                         
  11   7   0       2830.18       2895.27        90.79 o                         
  12   7   0       1020.73        935.06        47.24 o                         
  13   7   0       1571.60       1554.58        76.32 o                         
  14   7   0        531.67        554.34        54.01 o                         
 -10   8   0        102.96         71.17        40.53 o                         
  -9   8   0         45.41          5.43        23.56 o                         
  -8   8   0         37.59         45.79        26.53 o                         
  -7   8   0         10.59         15.26        23.12 o                         
  -6   8   0        178.03        158.15        31.13 o                         
  -5   8   0       1275.37       1274.40        55.25 o                         
  -4   8   0       2546.30       2672.44        74.05 o                         
  -3   8   0       3773.23       3930.35        89.23 o                         
  -2   8   0          2.44          4.37        11.10 o                         
  -1   8   0       5149.59       5558.98        81.03 o                         
   0   8   0        179.48        187.22        17.26 o                         
   1   8   0       2515.57       2757.54        56.96 o                         
   2   8   0       2178.73       2444.48        45.56 o                         
   3   8   0       2081.06       2189.08        44.80 o                         
   4   8   0      11731.13      12636.24       172.55 o                         
   5   8   0       2301.74       2519.92        46.87 o                         
   6   8   0       1868.69       1973.97        36.38 o                         
   7   8   0         82.91         45.09        11.89 o                         
   8   8   0        928.91        907.93        34.42 o                         
   9   8   0          9.24         12.66        17.07 o                         
  10   8   0        751.63        808.37        52.98 o                         
  11   8   0        159.30        150.08        26.33 o                         
  12   8   0       1708.34       1791.17        98.99 o                         
  13   8   0        305.14        224.36        47.24 o                         
  14   8   0        719.18        754.50        65.87 o                         
  -9   9   0         63.32         55.25        31.31 o                         
  -8   9   0        117.30         63.72        34.70 o                         
  -7   9   0          1.78         16.71        26.57 o                         
  -6   9   0        638.47        623.22        54.30 o                         
  -5   9   0       1268.21       1220.45        83.31 o                         
  -4   9   0        855.50        906.07        42.08 o                         
  -3   9   0       1204.56       1194.22        40.32 o                         
  -2   9   0       5928.81       6420.23       139.66 o                         
  -1   9   0         15.76         28.44        12.05 o                         
   0   9   0       4171.64       4417.14        67.17 o                         
   1   9   0        202.51        177.33        13.09 o                         
   2   9   0       7545.31       8171.90       132.15 o                         
   3   9   0        888.19        925.44        29.38 o                         
   4   9   0       5897.57       6434.11       105.57 o                         
   5   9   0        289.36        282.00        20.04 o                         
   6   9   0          6.58         11.64        15.65 o                         
   7   9   0        177.27        175.37        20.45 o                         
   8   9   0       1133.40       1024.53        36.53 o                         
   9   9   0        490.99        507.66        34.84 o                         
  10   9   0         91.49         90.52        23.73 o                         
  11   9   0        617.42        590.56        38.97 o                         
  12   9   0         23.71          3.88        26.88 o                         
  13   9   0       1560.57       1605.18        79.24 o                         
  14   9   0        164.92        133.98        66.99 o                         
  -8  10   0         21.24          5.87        29.80 o                         
  -7  10   0        522.72        566.08        47.46 o                         
  -6  10   0        123.96        139.24        31.12 o                         
  -5  10   0        291.76        287.51        37.39 o                         
  -4  10   0        985.72        906.32        55.36 o                         
  -3  10   0       3793.44       4082.88       110.46 o                         
  -2  10   0        976.70       1041.42        48.08 o                         
  -1  10   0       8336.66       9152.11       191.85 o                         
   0  10   0        970.18        995.24        36.07 o                         
   1  10   0       4823.89       5269.69       116.85 o                         
   2  10   0        369.82        395.48        21.43 o                         
   3  10   0       2370.47       2455.13        57.51 o                         
   4  10   0        209.13        196.60        19.13 o                         
   5  10   0        952.21        940.16        34.34 o                         
   6  10   0        352.99        304.67        24.51 o                         
   7  10   0        472.74        460.79        28.95 o                         
   8  10   0        181.90        228.02        23.42 o                         
   9  10   0        808.19        717.39        51.81 o                         
  10  10   0         59.12         46.01        24.88 o                         
  11  10   0       1124.07       1124.68        87.96 o                         
  12  10   0       1320.60       1573.63        80.93 o                         
  13  10   0        298.67        338.15        54.40 o                         
  14  10   0       1136.20       1065.85       101.35 o                         
  -7  11   0         35.02         22.37        33.91 o                         
  -6  11   0        394.66        322.94        41.29 o                         
  -5  11   0          6.34          8.00        26.85 o                         
  -4  11   0        326.40        254.73        37.54 o                         
  -3  11   0        582.54        547.08        43.99 o                         
  -2  11   0       3274.04       3582.78        88.54 o                         
  -1  11   0        343.64        375.93        31.62 o                         
   0  11   0       7570.33       8049.39       202.02 o                         
   1  11   0        407.84        458.36        27.82 o                         
   2  11   0       6073.96       6261.22       141.71 o                         
   3  11   0         61.71         45.15        19.56 o                         
   4  11   0       5627.02       6091.59       139.69 o                         
   5  11   0         66.06         43.52        21.48 o                         
   6  11   0        977.92        914.36        39.62 o                         
   7  11   0        201.23        187.23        24.48 o                         
   8  11   0        131.00         96.70        23.52 o                         
   9  11   0        267.47        265.04        24.24 o                         
  10  11   0        260.99        258.45        37.89 o                         
  11  11   0        538.60        563.31        48.63 o                         
  12  11   0        495.44        475.47        46.98 o                         
  13  11   0       2241.96       2526.01       152.88 o                         
  -6  12   0        154.69        140.09        39.65 o                         
  -5  12   0         25.44         28.64        33.74 o                         
  -4  12   0         68.64         45.04        30.40 o                         
  -3  12   0        437.45        432.03        47.82 o                         
  -2  12   0        642.10        591.82        64.30 o                         
  -1  12   0       4642.68       4587.27       188.16 o                         
   0  12   0       1105.59       1096.67       138.71 o                         
   1  12   0       4952.55       4957.80       167.67 o                         
   2  12   0        128.58        131.77        28.49 o                         
   3  12   0       3349.35       3450.65        92.77 o                         
   4  12   0         11.13          3.72        21.66 o                         
   5  12   0       3809.94       3994.52       117.50 o                         
   6  12   0        209.64        185.43        25.62 o                         
   7  12   0        491.39        460.71        33.83 o                         
   8  12   0        405.10        393.09        32.36 o                         
   9  12   0         27.83          4.17        22.96 o                         
  10  12   0        551.39        531.87        49.45 o                         
  11  12   0        143.05        165.12        38.05 o                         
  12  12   0       1265.43       1200.97        72.55 o                         
  -4  13   0         14.47          1.72        66.13 o                         
  -3  13   0        822.57        786.72       106.50 o                         
  -2  13   0        244.71        245.92        54.05 o                         
  -1  13   0        965.14        950.51       143.00 o                         
   0  13   0       2967.65       3010.57       141.15 o                         
   1  13   0         18.28         43.93        41.66 o                         
   2  13   0       1814.34       1719.82       163.61 o                         
   3  13   0         35.97         31.05        22.54 o                         
   4  13   0       4690.64       4869.54       131.91 o                         
   5  13   0        120.51        105.94        28.55 o                         
   6  13   0       2465.93       2523.61        88.20 o                         
   7  13   0         95.59        107.50        26.53 o                         
   8  13   0        152.19        114.83        30.56 o                         
   9  13   0        168.60        158.10        30.78 o                         
  10  13   0         21.76         13.21        21.30 o                         
  11  13   0        190.19        171.55        39.99 o                         
  -2  14   0       2021.38       2140.30       193.25 o                         
  -1  14   0        910.96        921.72        83.89 o                         
   0  14   0       1811.51       1940.66       118.73 o                         
   1  14   0       1005.97        994.94        80.45 o                         
   2  14   0        403.88        410.47        58.29 o                         
   3  14   0        983.38        989.41       111.65 o                         
   4  14   0        182.44        159.67        45.10 o                         
   5  14   0        808.63        856.16        48.51 o                         
   6  14   0        459.69        453.42        40.52 o                         
   7  14   0        348.21        248.23        37.32 o                         
   8  14   0          9.51          2.61        28.00 o                         
   9  14   0         17.72         18.34        27.45 o                         
  10  14   0        194.38        115.17        27.00 o                         
   0  15   0        100.47        143.86        53.44 o                         
   1  15   0        407.89        457.37        67.99 o                         
   2  15   0        460.11        502.44        92.76 o                         
   3  15   0        197.57        117.66        72.14 o                         
   4  15   0        584.50        691.39       101.35 o                         
   5  15   0         88.57         52.50        44.03 o                         
   6  15   0        683.65        720.73        50.98 o                         
   7  15   0        286.87        277.49        40.27 o                         
   8  15   0        227.93        264.41        39.50 o                         
  -6 -15   1        832.04        838.71        57.04 o                         
  -5 -15   1        870.13        840.37        73.91 o                         
  -4 -15   1          9.74          0.00        57.54 o                         
  -3 -15   1        962.57        915.55       118.52 o                         
  -2 -15   1          0.57          0.86        63.56 o                         
  -9 -14   1       1738.62       1696.30        74.00 o                         
  -8 -14   1         38.04         71.96        30.33 o                         
  -7 -14   1       1956.54       2202.12        89.92 o                         
  -6 -14   1         13.46         20.97        29.82 o                         
  -5 -14   1       1014.07       1136.19        64.55 o                         
  -4 -14   1       1881.21       1854.51       218.58 o                         
  -3 -14   1        237.27        188.95        72.14 o                         
  -2 -14   1        865.24        727.46       106.50 o                         
  -1 -14   1         26.76          3.44        43.34 o                         
   0 -14   1         31.65         32.03        45.82 o                         
   1 -14   1        333.18        281.45        50.36 o                         
   2 -14   1        307.08         85.89        78.16 o                         
 -10 -13   1       1761.25       1848.32        94.35 o                         
  -9 -13   1        102.55         44.34        24.87 o                         
  -8 -13   1       3042.23       3076.02       100.84 o                         
  -7 -13   1         50.63         36.21        27.49 o                         
  -6 -13   1       4150.11       4348.72       118.23 o                         
  -5 -13   1        129.48        156.40        30.66 o                         
  -4 -13   1       2283.70       2352.23        82.11 o                         
  -3 -13   1       3693.42       3781.56       110.26 o                         
  -2 -13   1        838.26        771.73        53.34 o                         
  -1 -13   1        134.19        184.66        52.23 o                         
   0 -13   1        641.47        677.87        74.09 o                         
   1 -13   1         12.37         10.42        36.06 o                         
   2 -13   1         13.65          0.86        44.61 o                         
   3 -13   1         84.44         11.17        74.72 o                         
   4 -13   1         12.40          0.86        64.42 o                         
 -12 -12   1         51.20         36.93        56.69 o                         
 -11 -12   1        163.59        126.18        38.36 o                         
 -10 -12   1        229.90        198.05        40.81 o                         
  -9 -12   1       2662.55       2583.55        88.72 o                         
  -8 -12   1        162.05        145.37        30.80 o                         
  -7 -12   1       3131.95       3092.11        92.31 o                         
  -6 -12   1         99.11         68.26        24.56 o                         
  -5 -12   1       3032.32       3166.64        89.29 o                         
  -4 -12   1       2551.65       2684.70        87.96 o                         
  -3 -12   1       4701.15       4860.25       131.52 o                         
  -2 -12   1       1404.40       1466.08        53.54 o                         
  -1 -12   1       1168.90       1102.69        58.16 o                         
   0 -12   1          0.73          5.15        37.92 o                         
   1 -12   1        876.84        764.21       115.09 o                         
   2 -12   1         23.97         21.24        35.36 o                         
   3 -12   1          8.33          0.00        62.70 o                         
   4 -12   1        555.69        553.11        94.48 o                         
   5 -12   1          9.56          1.72        65.27 o                         
 -12 -11   1         61.64         65.31        33.70 o                         
 -11 -11   1        240.76        242.10        46.54 o                         
 -10 -11   1        433.59        417.66        44.55 o                         
  -9 -11   1         50.81         30.67        29.08 o                         
  -8 -11   1       2816.02       2667.59        82.83 o                         
  -7 -11   1        558.01        525.26        34.94 o                         
  -6 -11   1       4080.40       4081.54       117.45 o                         
  -5 -11   1         10.78         14.61        21.25 o                         
  -4 -11   1       5654.49       6005.77       147.60 o                         
  -3 -11   1       2190.07       2302.15        68.67 o                         
  -2 -11   1       3359.92       3485.61        91.66 o                         
  -1 -11   1       1665.14       1695.92        57.29 o                         
   0 -11   1        353.51        352.15        35.55 o                         
   1 -11   1         33.94         44.48        36.99 o                         
   2 -11   1        683.00        751.34        49.17 o                         
   3 -11   1          9.46         10.74        26.27 o                         
   4 -11   1          3.70          6.87        27.08 o                         
   5 -11   1       2479.49       2502.62       106.49 o                         
   6 -11   1         75.02         81.69        36.76 o                         
   7 -11   1        922.78       1110.02        83.04 o                         
 -13 -10   1        456.79        485.98        54.68 o                         
 -12 -10   1         46.71         36.91        30.07 o                         
 -11 -10   1         11.37         17.90        27.52 o                         
 -10 -10   1       1940.32       1931.31        87.56 o                         
  -9 -10   1       1560.07       1656.85        75.50 o                         
  -8 -10   1        500.85        428.74        28.46 o                         
  -7 -10   1       2708.83       2790.15        76.68 o                         
  -6 -10   1         10.36         20.09        19.36 o                         
  -5 -10   1        753.75        812.57        47.17 o                         
  -4 -10   1        310.55        407.66        29.15 o                         
  -3 -10   1       4173.04       4384.78       103.99 o                         
  -2 -10   1       2563.95       2740.03        77.52 o                         
  -1 -10   1          7.64         31.81        15.08 o                         
   0 -10   1        691.70        663.36        25.46 o                         
   1 -10   1        249.21        300.16        24.81 o                         
   2 -10   1        222.66        214.91        32.30 o                         
   3 -10   1          6.85         12.74        21.24 o                         
   4 -10   1        100.88         72.54        29.60 o                         
   5 -10   1        187.36        160.33        33.59 o                         
   6 -10   1        893.45        855.59        71.90 o                         
   7 -10   1        391.29        370.44        43.48 o                         
   8 -10   1       1073.92       1099.75        64.18 o                         
 -14  -9   1         89.30         24.91        48.10 o                         
 -13  -9   1         31.96         46.75        32.48 o                         
 -12  -9   1         64.16        102.01        29.75 o                         
 -11  -9   1        657.83        724.96        50.19 o                         
 -10  -9   1        111.37        112.85        24.14 o                         
  -9  -9   1       1208.02       1301.20        70.43 o                         
  -8  -9   1       3577.75       3746.96       105.38 o                         
  -7  -9   1        216.18        242.44        22.15 o                         
  -6  -9   1       3292.85       3366.17        80.62 o                         
  -5  -9   1        436.93        447.77        32.36 o                         
  -4  -9   1       3379.98       3747.34        79.72 o                         
  -3  -9   1        451.71        526.44        22.18 o                         
  -2  -9   1       4205.10       4759.05        81.92 o                         
  -1  -9   1       2330.98       2442.50        53.26 o                         
   0  -9   1        690.96        676.15        28.21 o                         
   1  -9   1        329.50        316.30        17.85 o                         
   2  -9   1         16.02         16.87        17.42 o                         
   3  -9   1        146.18        111.10        24.90 o                         
   4  -9   1        174.20        106.03        26.21 o                         
   5  -9   1       1439.63       1657.24        80.79 o                         
   6  -9   1        152.94         86.65        33.01 o                         
   7  -9   1       1490.05       1416.24        79.50 o                         
   8  -9   1        119.37         20.51        34.61 o                         
   9  -9   1        923.88        973.50        64.80 o                         
 -14  -8   1          0.06         36.07        54.97 o                         
 -13  -8   1         34.17         65.83        37.59 o                         
 -12  -8   1          7.83          1.26        30.81 o                         
 -11  -8   1        775.28        786.35        53.15 o                         
 -10  -8   1        226.69        270.08        33.80 o                         
  -9  -8   1       3028.33       2987.31        90.37 o                         
  -8  -8   1       3101.36       3148.22        85.42 o                         
  -7  -8   1       7240.64       7476.29       146.29 o                         
  -6  -8   1        228.44        227.56        18.48 o                         
  -5  -8   1       7603.17       7909.58       122.39 o                         
  -4  -8   1        651.72        633.17        19.64 o                         
  -3  -8   1      14242.30      15835.70       227.16 o                         
  -2  -8   1        140.05        123.71        12.14 o                         
  -1  -8   1       3269.98       3676.33        58.88 o                         
   0  -8   1         10.07         10.92        11.09 o                         
   1  -8   1         81.44         74.96        11.33 o                         
   2  -8   1       1677.90       1873.57        44.56 o                         
   3  -8   1        371.26        369.93        27.86 o                         
   4  -8   1        490.93        494.82        30.51 o                         
   5  -8   1       1836.14       1898.53        80.95 o                         
   6  -8   1        295.58        353.61        35.15 o                         
   7  -8   1        290.20        316.58        39.73 o                         
   8  -8   1       2669.73       2586.53        96.43 o                         
   9  -8   1         27.60         20.44        27.80 o                         
  10  -8   1        816.93        793.36        49.50 o                         
 -14  -7   1        293.51        328.65        44.93 o                         
 -13  -7   1         28.19         26.60        31.91 o                         
 -12  -7   1        124.04        125.03        35.82 o                         
 -11  -7   1        158.03        158.36        24.89 o                         
 -10  -7   1        210.16        236.66        25.75 o                         
  -9  -7   1       2324.21       2391.30        75.90 o                         
  -8  -7   1       4095.35       4287.42        97.72 o                         
  -7  -7   1       2634.55       2878.05        58.45 o                         
  -6  -7   1       7447.24       7702.61       125.80 o                         
  -5  -7   1        802.31        932.32        25.69 o                         
  -4  -7   1      12261.37      13067.14       166.96 o                         
  -3  -7   1       2668.21       2895.77        47.12 o                         
  -2  -7   1      11018.36      11825.88       159.18 o                         
  -1  -7   1        298.30        353.83        17.16 o                         
   0  -7   1        333.31        378.37        12.92 o                         
   1  -7   1        337.12        337.20        13.21 o                         
   2  -7   1       1191.12       1307.02        31.90 o                         
   3  -7   1       2512.77       2855.08        66.38 o                         
   4  -7   1        193.19        193.76        23.93 o                         
   5  -7   1         89.11        101.83        26.33 o                         
   6  -7   1       2905.63       2825.23        81.55 o                         
   7  -7   1       4462.42       4413.17       121.40 o                         
   8  -7   1        564.82        483.53        36.46 o                         
   9  -7   1       2442.19       2384.92        89.14 o                         
  10  -7   1        119.82         49.28        38.74 o                         
  11  -7   1        652.17        612.25        82.62 o                         
 -14  -6   1         11.21         20.14        30.53 o                         
 -13  -6   1         78.96         87.12        34.12 o                         
 -12  -6   1          1.27         21.79        19.92 o                         
 -11  -6   1          2.01         12.87        18.83 o                         
 -10  -6   1        189.00        201.66        22.41 o                         
  -9  -6   1       1232.75       1249.74        44.89 o                         
  -8  -6   1       6626.87       7014.31       132.80 o                         
  -7  -6   1       3372.16       3500.85        80.26 o                         
  -6  -6   1       2362.35       2476.90        35.80 o                         
  -5  -6   1      14112.42      14260.00       199.06 o                         
  -4  -6   1       1476.03       1586.00        31.62 o                         
  -3  -6   1       9846.35      10241.81       144.01 o                         
  -2  -6   1       5740.03       6382.38        83.95 o                         
  -1  -6   1       9265.35      10449.93       152.48 o                         
   0  -6   1        154.95        127.26        15.72 o                         
   1  -6   1        305.32        338.82        15.19 o                         
   2  -6   1        996.13       1142.25        34.96 o                         
   3  -6   1        517.17        563.35        19.33 o                         
   4  -6   1        793.59        868.41        38.87 o                         
   5  -6   1       1594.74       1619.59        54.96 o                         
   6  -6   1        394.34        400.30        34.43 o                         
   7  -6   1       1039.72       1051.13        47.78 o                         
   8  -6   1       4608.28       4676.84       125.18 o                         
   9  -6   1          9.89          7.05        20.43 o                         
  10  -6   1       1279.74       1247.84        81.52 o                         
  11  -6   1         11.21         16.05        37.55 o                         
 -14  -5   1         47.52         19.02        28.75 o                         
 -13  -5   1         97.27        134.93        29.97 o                         
 -12  -5   1         49.06         53.60        20.55 o                         
 -11  -5   1        661.44        672.38        37.46 o                         
 -10  -5   1        148.34        115.39        18.00 o                         
  -9  -5   1       2317.95       2523.30        83.10 o                         
  -8  -5   1          0.46          7.52        10.50 o                         
  -7  -5   1      10185.54      10607.43       193.74 o                         
  -6  -5   1       7416.39       7484.24       119.52 o                         
  -5  -5   1       1413.84       1411.55        22.81 o                         
  -4  -5   1       8270.12       8346.43       112.33 o                         
  -3  -5   1       2192.74       2185.23        32.72 o                         
  -2  -5   1       1361.72       1201.99        27.23 o                         
  -1  -5   1       3344.39       4059.16        49.73 o                         
   0  -5   1       6317.97       7030.25       119.05 o                         
   1  -5   1       7547.02       8533.05       105.36 o                         
   2  -5   1        733.97        866.88        18.12 o                         
   3  -5   1        102.48        127.95        10.48 o                         
   4  -5   1        127.58         87.25        12.52 o                         
   5  -5   1         70.78         43.33        13.12 o                         
   6  -5   1        119.44        107.58        23.30 o                         
   7  -5   1       5359.82       5299.31       133.12 o                         
   8  -5   1        337.55        326.66        28.58 o                         
   9  -5   1       8728.04       8801.96       212.79 o                         
  10  -5   1         55.75         28.97        33.07 o                         
  11  -5   1       3088.67       3285.77       135.14 o                         
  12  -5   1        263.11        230.53        42.50 o                         
 -14  -4   1         27.14          6.40        27.84 o                         
 -13  -4   1        134.13        174.06        37.38 o                         
 -12  -4   1        715.04        767.48        40.05 o                         
 -11  -4   1         12.46         11.19        15.72 o                         
 -10  -4   1        238.44        272.55        19.04 o                         
  -9  -4   1        292.63        293.91        15.28 o                         
  -8  -4   1       7263.02       7559.37       178.13 o                         
  -7  -4   1          1.26          4.03         9.43 o                         
  -6  -4   1      14226.33      14579.02       276.37 o                         
  -5  -4   1       8300.75       8421.31       113.63 o                         
  -4  -4   1       2890.27       2596.99        33.95 o                         
  -3  -4   1        179.74        124.49         6.97 o                         
  -2  -4   1       3998.97       4392.31        64.79 o                         
  -1  -4   1       6904.19       7560.32        82.34 o                         
   0  -4   1      15683.92      18031.82       264.07 o                         
   1  -4   1      10684.66      11788.75       185.45 o                         
   2  -4   1       2132.11       2348.60        30.19 o                         
   3  -4   1        382.34        384.56        13.05 o                         
   4  -4   1       1194.39       1313.99        26.70 o                         
   5  -4   1        120.87        123.66         9.25 o                         
   6  -4   1        456.66        436.41        22.12 o                         
   7  -4   1       2597.54       2748.65        70.88 o                         
   8  -4   1       3936.05       3841.19       102.79 o                         
   9  -4   1       1071.00       1070.05        55.71 o                         
  10  -4   1       3686.66       3859.42       127.30 o                         
  11  -4   1        309.23        362.74        73.96 o                         
  12  -4   1       3064.01       3567.38       121.44 o                         
  13  -4   1        127.68        101.79        42.06 o                         
 -14  -3   1        518.87        613.10        39.81 o                         
 -13  -3   1        175.69        170.38        18.56 o                         
 -12  -3   1         47.49         45.68        16.81 o                         
 -11  -3   1       2822.00       2928.54       108.66 o                         
 -10  -3   1        334.90        298.59        20.94 o                         
  -9  -3   1       6005.04       6477.90       140.27 o                         
  -8  -3   1        896.32        913.71        24.66 o                         
  -7  -3   1      20261.35      21000.78       383.50 o                         
  -6  -3   1        419.43        384.54        18.99 o                         
  -5  -3   1       9788.06       8998.23       174.30 o                         
  -4  -3   1       1126.42       1145.76        20.15 o                         
  -3  -3   1       5374.66       5348.42        74.58 o                         
  -2  -3   1       1991.36       1969.47        28.91 o                         
  -1  -3   1         58.05         37.50         8.78 o                         
   0  -3   1       3805.19       3874.58        32.01 o                         
   1  -3   1      10852.57      12632.68       198.36 o                         
   2  -3   1       1710.95       1822.11        38.38 o                         
   3  -3   1         62.54         50.28         9.62 o                         
   4  -3   1         52.65         68.42        10.85 o                         
   5  -3   1        233.95        254.36        16.39 o                         
   6  -3   1       2272.64       2381.07        37.21 o                         
   7  -3   1         89.90         76.24        12.00 o                         
   8  -3   1       3013.93       3144.35        91.67 o                         
   9  -3   1       2612.31       2502.99        86.22 o                         
  10  -3   1       1134.88       1169.97        56.61 o                         
  11  -3   1       1835.22       1923.87        94.86 o                         
  12  -3   1        405.88        332.37        38.97 o                         
  13  -3   1       2978.94       3302.19       102.86 o                         
 -14  -2   1         55.43         19.69        24.68 o                         
 -13  -2   1        163.56        170.04        27.25 o                         
 -12  -2   1        185.80        166.56        18.30 o                         
 -11  -2   1        192.65        222.23        17.85 o                         
 -10  -2   1       2385.55       2467.13        68.45 o                         
  -9  -2   1         32.57         17.98         9.79 o                         
  -8  -2   1       7807.15       8028.50       151.20 o                         
  -7  -2   1         45.68         34.29         8.87 o                         
  -6  -2   1      12038.15      11019.57       232.24 o                         
  -5  -2   1        209.91        144.32        12.47 o                         
  -4  -2   1       8606.37       8176.02       140.89 o                         
  -3  -2   1        339.55        304.09        11.00 o                         
  -2  -2   1      18286.88      18517.87       227.05 o                         
  -1  -2   1         19.35         10.95         7.96 o                         
   1  -2   1       4734.45       4700.66        39.36 o                         
   2  -2   1        176.93        254.69        14.03 o                         
   3  -2   1        112.58        110.02        10.80 o                         
   4  -2   1          8.43         24.98         5.95 o                         
   5  -2   1       4306.79       4300.73        77.49 o                         
   6  -2   1        409.44        419.63        17.41 o                         
   7  -2   1      11921.84      12678.95       206.52 o                         
   8  -2   1        299.99        223.29        19.82 o                         
   9  -2   1       3272.59       3261.55       104.70 o                         
  10  -2   1        135.35        109.31        24.87 o                         
  11  -2   1       1013.69        951.46        44.66 o                         
  12  -2   1        944.23        997.19        53.50 o                         
  13  -2   1        268.71        198.25        36.16 o                         
  14  -2   1       1261.38       1440.25        99.58 o                         
 -14  -1   1        114.97        137.32        29.31 o                         
 -13  -1   1        430.47        466.63        59.50 o                         
 -12  -1   1         61.96         45.67        17.77 o                         
 -11  -1   1        515.17        562.71        28.34 o                         
 -10  -1   1        403.87        327.20        30.45 o                         
  -9  -1   1       3740.22       3955.97       145.11 o                         
  -8  -1   1        159.34        176.58        11.78 o                         
  -7  -1   1       6254.54       5951.38       185.28 o                         
  -6  -1   1       1458.83       1840.65        45.49 o                         
  -5  -1   1      16703.62      16354.35       471.25 o                         
  -4  -1   1       4478.26       4544.27       131.06 o                         
  -3  -1   1      16607.51      15953.97       365.60 o                         
  -2  -1   1       2045.15       1937.38        40.13 o                         
  -1  -1   1       8974.76       9199.11       102.00 o                         
   1  -1   1        395.61        368.95         9.39 o                         
   2  -1   1       5341.98       5899.71        91.08 o                         
   3  -1   1        499.18        510.70        12.91 o                         
   4  -1   1        500.60        403.37        10.18 o                         
   5  -1   1         57.51         56.72         9.73 o                         
   6  -1   1       3275.13       3095.93        54.59 o                         
   7  -1   1        163.50        143.14        10.19 o                         
   8  -1   1       8946.89       9138.11       183.77 o                         
   9  -1   1        536.20        555.64        32.52 o                         
  10  -1   1       3472.44       3550.56       102.42 o                         
  11  -1   1        407.47        394.16        26.30 o                         
  12  -1   1        749.52        738.03        45.46 o                         
  13  -1   1        496.47        458.14        41.13 o                         
  14  -1   1        615.61        742.47        49.34 o                         
 -14   0   1          0.43         11.25        25.62 o                         
 -13   0   1         76.84         74.55        22.73 o                         
 -12   0   1         76.51         70.62        19.66 o                         
 -11   0   1        389.13        435.34        30.11 o                         
 -10   0   1       1516.40       1742.29        90.49 o                         
  -9   0   1        317.85        320.78        16.54 o                         
  -8   0   1       1811.70       1694.82        62.16 o                         
  -7   0   1        871.26        928.12        41.56 o                         
  -6   0   1      10843.76      10296.53       258.97 o                         
  -5   0   1        829.86        760.98        32.79 o                         
  -4   0   1      15279.94      14294.64       415.07 o                         
  -3   0   1       2946.05       2849.13        85.99 o                         
  -2   0   1      21351.67      20656.03       720.88 o                         
  -1   0   1        689.90        643.36        12.75 o                         
   0   0   1      15332.49      12740.51       221.72 o                         
   2   0   1       2089.83       2038.95        43.46 o                         
   3   0   1       1377.82       1408.88        25.64 o                         
   4   0   1      16728.55      17602.94       209.10 o                         
   5   0   1        444.41        398.23         7.68 o                         
   6   0   1       1127.67       1152.40        29.50 o                         
   7   0   1      16243.52      17304.92       277.93 o                         
   8   0   1        526.45        533.87        22.07 o                         
   9   0   1      14019.66      14280.31       240.77 o                         
  10   0   1        546.66        549.28        30.55 o                         
  11   0   1       1767.00       1988.88        76.29 o                         
  12   0   1        517.93        559.86        33.08 o                         
  13   0   1        378.98        361.00        32.77 o                         
  14   0   1        252.68        228.34        35.46 o                         
 -14   1   1          2.05         10.17        27.90 o                         
 -13   1   1          6.04         28.71        26.49 o                         
 -12   1   1        193.30        248.09        34.60 o                         
 -11   1   1          2.49          0.00        17.08 o                         
 -10   1   1       1725.61       1889.70        57.64 o                         
  -9   1   1       2579.72       2789.15        79.49 o                         
  -8   1   1       1354.08       1390.57        56.92 o                         
  -7   1   1       3743.89       3772.72       111.71 o                         
  -6   1   1       2270.91       2363.63        79.78 o                         
  -5   1   1      14622.18      14327.61       374.81 o                         
  -4   1   1        167.82        206.72         7.77 o                         
  -3   1   1       7718.77       6880.68       169.66 o                         
  -2   1   1       5384.85       4910.92       126.49 o                         
  -1   1   1      14013.49      13281.56       311.27 o                         
   1   1   1       6544.23       6580.28        70.51 o                         
   2   1   1       2480.50       2193.39        18.23 o                         
   3   1   1        994.90       1052.68        15.10 o                         
   4   1   1       5926.62       6387.57        91.66 o                         
   5   1   1        440.95        430.84        12.85 o                         
   6   1   1      10941.05      11814.77       149.09 o                         
   7   1   1        213.70        170.33        11.24 o                         
   8   1   1       9182.93       9272.09       159.19 o                         
   9   1   1         57.73         59.61        11.77 o                         
  10   1   1       4237.44       4440.75        97.06 o                         
  11   1   1       1827.24       1996.34        60.89 o                         
  12   1   1       1736.78       1805.64        69.78 o                         
  13   1   1        683.11        821.86        47.92 o                         
  14   1   1       1563.97       1695.11       124.46 o                         
  15   1   1        410.29        369.45        47.84 o                         
 -13   2   1         11.29          5.30        25.85 o                         
 -12   2   1         51.15         12.02        24.56 o                         
 -11   2   1       2102.58       2319.76        83.17 o                         
 -10   2   1        435.00        484.70        33.39 o                         
  -9   2   1       3361.01       3788.05       118.48 o                         
  -8   2   1       1287.05       1219.50        33.79 o                         
  -7   2   1       2355.28       2324.97        57.34 o                         
  -6   2   1       6807.79       6461.81       135.83 o                         
  -5   2   1        447.90        358.70        10.71 o                         
  -4   2   1      19683.39      18804.15       338.85 o                         
  -3   2   1         69.47         51.57         6.24 o                         
  -2   2   1          9.12         19.76         5.29 o                         
  -1   2   1        193.05        229.04        13.41 o                         
   1   2   1       7947.54       8839.47        44.34 o                         
   2   2   1        734.85        731.15        23.28 o                         
   3   2   1       7888.99       7874.75       100.22 o                         
   4   2   1       2435.56       2508.61        37.69 o                         
   5   2   1       5752.38       5922.98        89.63 o                         
   6   2   1        156.19        162.14        10.59 o                         
   7   2   1       4557.22       4723.21        78.77 o                         
   8   2   1        528.09        571.35        18.96 o                         
   9   2   1       6623.37       6674.74       117.30 o                         
  10   2   1         24.93         30.27        15.92 o                         
  11   2   1       3951.28       4166.48       130.13 o                         
  12   2   1       1698.70       1765.37        61.45 o                         
  13   2   1        608.99        599.32        41.04 o                         
  14   2   1        426.72        447.32        40.33 o                         
  15   2   1        382.14        382.30        47.90 o                         
 -13   3   1          1.56         17.80        24.24 o                         
 -12   3   1        157.93        160.70        37.23 o                         
 -11   3   1         51.09         77.00        36.17 o                         
 -10   3   1       2049.45       2104.35        85.57 o                         
  -9   3   1       1892.01       1717.58        64.44 o                         
  -8   3   1       1059.28        999.20        52.17 o                         
  -7   3   1       2748.49       2559.71        70.21 o                         
  -6   3   1       3616.63       3471.68        86.88 o                         
  -5   3   1      19091.28      18555.19       282.37 o                         
  -4   3   1       5728.02       5345.59        66.23 o                         
  -3   3   1      17924.68      17641.05       239.39 o                         
  -2   3   1          5.40          5.50         4.90 o                         
  -1   3   1        618.77        605.92        14.12 o                         
   0   3   1       4937.32       5530.85       112.25 o                         
   1   3   1      15565.26      17971.63       293.93 o                         
   2   3   1       1924.07       2023.47        19.65 o                         
   3   3   1       2493.60       2595.86        38.17 o                         
   4   3   1       4247.98       4634.83        62.70 o                         
   5   3   1       6837.09       7170.98        83.04 o                         
   6   3   1       7645.34       7950.85       128.46 o                         
   7   3   1       2922.42       3105.50        56.64 o                         
   8   3   1       3840.08       3813.36        67.71 o                         
   9   3   1       6682.19       7047.20       116.45 o                         
  10   3   1       2171.79       2318.82        64.91 o                         
  11   3   1        670.12        684.33        31.39 o                         
  12   3   1       3240.80       3164.95       101.77 o                         
  13   3   1       1387.09       1443.72        66.44 o                         
  14   3   1        496.67        542.31        39.63 o                         
  15   3   1        142.46        137.21        32.62 o                         
 -13   4   1         68.56         88.46        60.12 o                         
 -12   4   1         10.95         23.10        32.66 o                         
 -11   4   1        393.72        341.75        43.63 o                         
 -10   4   1          2.52         14.58        22.52 o                         
  -9   4   1       2254.58       2259.03        82.99 o                         
  -8   4   1       1438.82       1232.30        76.44 o                         
  -7   4   1       1795.25       1633.25        65.49 o                         
  -6   4   1       3008.54       2829.30        58.83 o                         
  -5   4   1       4006.08       3858.47        69.83 o                         
  -4   4   1      23460.12      23247.20       295.68 o                         
  -3   4   1       4401.36       4405.49        64.60 o                         
  -2   4   1      16746.05      16803.48       246.48 o                         
  -1   4   1          9.10         11.40         8.26 o                         
   0   4   1       6153.03       6399.05        51.73 o                         
   1   4   1        549.73        547.29        23.42 o                         
   2   4   1         58.48         69.96         9.41 o                         
   3   4   1         69.44         94.72         7.04 o                         
   4   4   1       9949.38      10577.20       139.47 o                         
   5   4   1        231.33        228.24         8.03 o                         
   6   4   1       8097.23       8396.17       130.41 o                         
   7   4   1       3700.66       3750.85        67.69 o                         
   8   4   1       5147.49       5587.48       113.92 o                         
   9   4   1       2982.54       2900.22        80.88 o                         
  10   4   1       3546.26       3701.92        81.82 o                         
  11   4   1       5750.43       5963.93       151.99 o                         
  12   4   1          2.47          0.00        17.46 o                         
  13   4   1       1991.38       2125.46        92.90 o                         
  14   4   1         95.00         89.51        32.35 o                         
  15   4   1        236.63        224.56        40.06 o                         
 -12   5   1         10.09          7.31        35.18 o                         
 -11   5   1        293.23        290.21        44.84 o                         
 -10   5   1        491.49        482.93        48.22 o                         
  -9   5   1         46.75         47.60        24.95 o                         
  -8   5   1       2580.94       2512.24       105.37 o                         
  -7   5   1       2609.30       2302.73        83.62 o                         
  -6   5   1        518.09        470.45        20.41 o                         
  -5   5   1       7126.89       6791.19       104.06 o                         
  -4   5   1      12659.81      12074.75       261.74 o                         
  -3   5   1      16483.41      16492.67       254.23 o                         
  -2   5   1       7004.67       7717.41       104.90 o                         
  -1   5   1       9528.72       9834.69       145.93 o                         
   0   5   1       2455.43       2923.96        63.54 o                         
   1   5   1       5005.92       5165.26        49.48 o                         
   2   5   1       2009.58       2453.24        31.40 o                         
   3   5   1        192.81        205.20         8.94 o                         
   4   5   1       1888.44       2086.62        37.45 o                         
   5   5   1       4665.90       4902.39        76.47 o                         
   6   5   1       2109.26       2069.97        32.00 o                         
   7   5   1       4614.89       4872.02        96.57 o                         
   8   5   1      10866.84      11086.53       197.83 o                         
   9   5   1       4200.86       4339.63        86.17 o                         
  10   5   1        916.99        963.33        61.10 o                         
  11   5   1       2457.68       2355.07       105.00 o                         
  12   5   1       5161.70       5115.33       148.52 o                         
  13   5   1          5.10         13.24        27.62 o                         
  14   5   1        981.54       1063.21        65.44 o                         
  15   5   1         63.94         55.57        35.01 o                         
 -11   6   1        143.58        111.79        40.20 o                         
 -10   6   1        354.11        388.42        69.79 o                         
  -9   6   1       2485.21       2367.13       122.13 o                         
  -8   6   1          1.73         52.05        26.11 o                         
  -7   6   1       3811.59       3413.85        90.69 o                         
  -6   6   1         10.80          0.12        15.21 o                         
  -5   6   1       5630.97       5534.98       149.90 o                         
  -4   6   1       1449.15       1360.23        35.13 o                         
  -3   6   1       8276.13       8335.34       204.44 o                         
  -2   6   1       4804.83       4890.88        68.28 o                         
  -1   6   1       1122.25       1246.91        21.93 o                         
   0   6   1          5.92         17.86         9.12 o                         
   1   6   1         57.81         60.65        13.13 o                         
   2   6   1         33.04         30.89         8.00 o                         
   3   6   1        665.47        846.50        21.52 o                         
   4   6   1        809.27        932.85        20.40 o                         
   5   6   1       1642.49       1904.07        30.05 o                         
   6   6   1       1349.77       1396.42        31.86 o                         
   7   6   1       7567.78       7529.41       102.13 o                         
   8   6   1        668.05        659.66        24.01 o                         
   9   6   1       4805.25       4875.97       109.87 o                         
  10   6   1       3618.09       3686.59       136.12 o                         
  11   6   1       5106.21       5104.79       148.02 o                         
  12   6   1       1512.92       1549.63        61.08 o                         
  13   6   1       4182.77       4397.70       154.24 o                         
  14   6   1         18.29         34.58        30.71 o                         
  15   6   1        711.88        853.76        72.26 o                         
 -11   7   1        178.77        103.77        41.47 o                         
 -10   7   1        254.67        297.54        48.65 o                         
  -9   7   1       1476.02       1494.80        84.40 o                         
  -8   7   1       2194.65       1904.31        81.91 o                         
  -7   7   1        395.00        360.76        29.83 o                         
  -6   7   1       1156.80       1148.00        48.28 o                         
  -5   7   1        498.62        463.16        29.20 o                         
  -4   7   1       3914.10       3955.43       137.13 o                         
  -3   7   1        200.75        181.86        14.18 o                         
  -2   7   1       1514.27       1596.07        36.41 o                         
  -1   7   1       1329.48       1450.36        28.74 o                         
   0   7   1        769.46        903.38        31.77 o                         
   1   7   1        358.67        402.25        22.55 o                         
   2   7   1        107.56        101.88        11.80 o                         
   3   7   1       1536.60       1728.62        36.75 o                         
   4   7   1        797.55        927.39        20.17 o                         
   5   7   1        455.22        556.25        18.49 o                         
   6   7   1        581.01        548.80        20.08 o                         
   7   7   1       2686.87       2741.93        47.82 o                         
   8   7   1       6173.83       6367.99       118.41 o                         
   9   7   1       2068.79       1974.67        59.81 o                         
  10   7   1       2194.21       2254.14        80.58 o                         
  11   7   1       1830.22       1870.36        72.21 o                         
  12   7   1       3739.71       3944.23       139.34 o                         
  13   7   1        119.94         99.78        32.30 o                         
  14   7   1       1896.58       1979.27        91.17 o                         
  15   7   1          0.94          0.00        43.30 o                         
 -10   8   1        157.32        144.32        50.10 o                         
  -9   8   1        923.12        952.51        84.41 o                         
  -8   8   1        182.02        149.56        35.80 o                         
  -7   8   1       3849.45       3733.99       119.02 o                         
  -6   8   1        785.29        839.53        46.79 o                         
  -5   8   1       3726.24       3744.81       163.39 o                         
  -4   8   1          4.07          5.24        20.58 o                         
  -3   8   1       5870.62       6023.03       105.03 o                         
  -2   8   1        367.95        376.93        19.85 o                         
  -1   8   1       3373.57       3709.63        72.46 o                         
   0   8   1        788.90        949.77        20.49 o                         
   1   8   1        488.40        480.08        23.46 o                         
   2   8   1         55.76         71.63        11.68 o                         
   3   8   1         44.05         24.58         9.62 o                         
   4   8   1        145.29        159.36        11.48 o                         
   5   8   1        355.08        393.01        16.83 o                         
   6   8   1       3546.68       3574.44        52.17 o                         
   7   8   1        361.74        342.72        19.78 o                         
   8   8   1       1004.62       1008.36        34.19 o                         
   9   8   1       1996.69       2059.14        64.94 o                         
  10   8   1        417.49        431.11        32.19 o                         
  11   8   1        924.79        939.23        55.17 o                         
  12   8   1       1887.85       1931.34        73.25 o                         
  13   8   1       4127.34       4228.17       155.88 o                         
  14   8   1         45.37         64.27        71.29 o                         
  15   8   1        902.34        925.00       104.78 o                         
  -9   9   1        693.44        564.61        76.44 o                         
  -8   9   1       2255.43       2224.25        89.89 o                         
  -7   9   1          0.18          2.60        26.99 o                         
  -6   9   1       4125.20       3946.30       113.67 o                         
  -5   9   1        557.22        471.22        37.62 o                         
  -4   9   1       7880.98       8113.66       249.32 o                         
  -3   9   1        158.38        155.97        22.85 o                         
  -2   9   1       7830.73       8095.91       161.82 o                         
  -1   9   1        610.78        574.49        24.43 o                         
   0   9   1         52.86         49.85        14.17 o                         
   1   9   1         75.59         79.84        14.48 o                         
   2   9   1        101.05        111.84        12.50 o                         
   3   9   1        658.37        650.19        25.50 o                         
   4   9   1        214.85        224.69        16.33 o                         
   5   9   1        669.94        672.66        24.38 o                         
   6   9   1        249.80        247.02        19.41 o                         
   7   9   1       8516.92       8897.41       179.87 o                         
   8   9   1         56.05         40.38        16.39 o                         
   9   9   1       2916.16       2964.54        72.05 o                         
  10   9   1        345.46        308.11        31.46 o                         
  11   9   1       2742.91       2846.83        82.53 o                         
  12   9   1        537.02        598.75        44.15 o                         
  13   9   1       2118.94       2141.10       111.13 o                         
  14   9   1        935.96        904.02        80.73 o                         
  -8  10   1        289.43        244.62        35.74 o                         
  -7  10   1       2970.30       3275.07       109.55 o                         
  -6  10   1        165.33         71.87        27.99 o                         
  -5  10   1       4876.81       4948.30       189.94 o                         
  -4  10   1        194.48        152.07        28.69 o                         
  -3  10   1       9329.04       9576.99       217.35 o                         
  -2  10   1        388.48        398.86        29.74 o                         
  -1  10   1       2940.20       3157.97        75.32 o                         
   0  10   1        139.64        128.08        16.92 o                         
   1  10   1         31.24         44.97        13.57 o                         
   2  10   1        282.12        310.91        19.07 o                         
   3  10   1         14.00         16.72        13.31 o                         
   4  10   1        870.62        926.65        31.99 o                         
   5  10   1        355.59        357.60        21.23 o                         
   6  10   1       4675.58       5010.23       123.80 o                         
   7  10   1       3526.41       3563.70        93.20 o                         
   8  10   1       7016.81       7125.06       155.55 o                         
   9  10   1          1.19          1.72        17.17 o                         
  10  10   1       2480.49       2484.04        85.45 o                         
  11  10   1          7.71         44.41        24.56 o                         
  12  10   1       2278.93       2396.28       103.21 o                         
  13  10   1        285.26        261.32        36.70 o                         
  14  10   1        597.89        654.49        86.75 o                         
  -7  11   1        416.69        334.81        41.85 o                         
  -6  11   1       1333.51       1307.30        70.17 o                         
  -5  11   1         14.58         17.58        26.83 o                         
  -4  11   1       4015.15       4217.60       132.32 o                         
  -3  11   1         53.02         27.79        26.08 o                         
  -2  11   1       4570.18       4763.73       119.92 o                         
  -1  11   1        536.72        540.57        34.29 o                         
   0  11   1       1496.37       1606.44        67.22 o                         
   1  11   1        180.19        163.26        19.50 o                         
   2  11   1         74.51         55.14        15.52 o                         
   3  11   1        151.92        113.12        17.72 o                         
   4  11   1        124.72        125.89        18.78 o                         
   5  11   1         20.22         15.67        16.52 o                         
   6  11   1         92.38         67.70        20.63 o                         
   7  11   1       3056.60       3281.37        98.17 o                         
   8  11   1        452.16        468.92        32.51 o                         
   9  11   1       5550.70       5619.66       145.98 o                         
  10  11   1        463.56        465.30        27.52 o                         
  11  11   1       3216.80       3184.25       123.27 o                         
  12  11   1        136.13        178.02        35.66 o                         
  13  11   1       3886.76       4343.62       160.63 o                         
  14  11   1          7.79          0.00        56.69 o                         
  -6  12   1        187.01        150.49        38.53 o                         
  -5  12   1       1109.52       1149.90        81.29 o                         
  -4  12   1        114.30        108.70        33.31 o                         
  -3  12   1       1769.63       1917.73        74.17 o                         
  -2  12   1        204.21        219.13        36.55 o                         
  -1  12   1       2203.10       2380.39        75.65 o                         
   0  12   1        230.43        242.50        27.36 o                         
   1  12   1        452.93        391.23        39.65 o                         
   2  12   1        446.51        454.40        31.32 o                         
   3  12   1        171.70        135.27        24.77 o                         
   4  12   1         13.92         30.74        19.74 o                         
   5  12   1        149.86        160.20        26.55 o                         
   6  12   1        784.17        837.21        40.81 o                         
   7  12   1        409.26        437.67        32.20 o                         
   8  12   1       5830.10       6039.53       152.52 o                         
   9  12   1          1.58          3.53        20.74 o                         
  10  12   1       4286.06       4198.60       127.99 o                         
  11  12   1         89.57        138.40        35.14 o                         
  12  12   1       2590.53       2718.53       113.27 o                         
  13  12   1          2.56         38.59        39.51 o                         
  -5  13   1        730.71        758.10        66.61 o                         
  -4  13   1       1062.63       1162.28       112.70 o                         
  -3  13   1        501.15        449.56       104.78 o                         
  -2  13   1        592.54        563.10        73.86 o                         
  -1  13   1          1.21          7.09        41.85 o                         
   0  13   1       1778.69       1751.48       108.38 o                         
   1  13   1         29.25         93.40        42.18 o                         
   2  13   1         31.25         16.77        38.81 o                         
   3  13   1          7.76         32.21        21.27 o                         
   4  13   1        202.04        196.25        27.22 o                         
   5  13   1         12.40         21.69        23.10 o                         
   6  13   1         14.09         25.55        25.54 o                         
   7  13   1       1040.13        984.85        47.48 o                         
   8  13   1        773.27        808.97        44.75 o                         
   9  13   1       2811.61       2792.28        92.56 o                         
  10  13   1          0.14          1.72        23.55 o                         
  11  13   1       1989.85       2024.77       100.34 o                         
  12  13   1         28.58          9.57        33.57 o                         
  -3  14   1        986.11       1101.07       128.83 o                         
  -2  14   1        632.54        556.49        79.87 o                         
  -1  14   1        641.30        524.77        88.46 o                         
   0  14   1        514.83        507.60        64.34 o                         
   1  14   1        584.58        526.03        67.34 o                         
   2  14   1          6.56         15.66        41.89 o                         
   3  14   1        198.03        156.47        47.06 o                         
   4  14   1        175.22        183.68        45.19 o                         
   5  14   1        408.94        406.22        37.15 o                         
   6  14   1        449.26        423.99        40.06 o                         
   7  14   1        766.63        791.43        51.92 o                         
   8  14   1       1122.07       1050.16        59.06 o                         
   9  14   1       1791.63       1936.05        82.50 o                         
  10  14   1       2163.32       2139.70        80.87 o                         
  11  14   1          2.49         10.79        34.50 o                         
  -1  15   1        491.06        302.28        62.94 o                         
   0  15   1       1186.38       1082.98        93.19 o                         
   1  15   1        230.39        182.02        53.72 o                         
   2  15   1         26.97          8.53        44.63 o                         
   3  15   1         60.94         35.21        64.42 o                         
   4  15   1       1731.44       1971.96       164.04 o                         
   5  15   1        478.11        510.88        79.45 o                         
   6  15   1        693.14        745.47        58.82 o                         
   7  15   1        158.77        132.08        34.67 o                         
   8  15   1       2634.19       2768.67       102.13 o                         
   9  15   1        695.84        685.27        57.15 o                         
   3  16   1         24.87         51.53        66.99 o                         
   4  16   1        111.83        110.79        72.14 o                         
   5  16   1        102.64         60.98        65.27 o                         
   6  16   1         69.62         46.38        45.10 o                         
  -7 -14   2        266.94        239.77        35.15 o                         
  -6 -14   2        344.49        275.89        38.24 o                         
  -5 -14   2        100.33         34.74        30.63 o                         
  -4 -14   2         37.52         16.14        41.18 o                         
  -3 -14   2         22.32        115.95        69.57 o                         
  -2 -14   2        593.04        529.92        99.63 o                         
  -1 -14   2        102.25          3.44        65.27 o                         
   0 -14   2        702.94        708.79       135.70 o                         
  -9 -13   2       1690.19       1798.37        95.78 o                         
  -8 -13   2        392.66        362.12        36.87 o                         
  -7 -13   2        714.34        666.87        50.70 o                         
  -6 -13   2        170.66        133.70        36.69 o                         
  -5 -13   2        208.97        177.88        32.66 o                         
  -4 -13   2        148.22        123.13        29.39 o                         
  -3 -13   2        101.48        138.53        51.68 o                         
  -2 -13   2         52.39         16.10        39.60 o                         
  -1 -13   2        740.25        584.89       103.06 o                         
   0 -13   2        402.56        359.72        55.78 o                         
   1 -13   2       1357.67       1332.25        80.33 o                         
   2 -13   2        544.24        476.00        67.66 o                         
   3 -13   2       1224.14       1185.24       136.56 o                         
 -11 -12   2       1000.52        893.50        72.80 o                         
 -10 -12   2        381.92        467.64        50.54 o                         
  -9 -12   2       2183.19       2303.23       148.45 o                         
  -8 -12   2       1399.99       1385.17        64.30 o                         
  -7 -12   2        664.66        587.42        42.84 o                         
  -6 -12   2        112.46        100.46        27.58 o                         
  -5 -12   2        189.73        144.63        29.66 o                         
  -4 -12   2         29.96         40.05        24.77 o                         
  -3 -12   2        121.81        102.89        27.78 o                         
  -2 -12   2         26.00          6.49        23.74 o                         
  -1 -12   2         61.01         40.11        30.12 o                         
   0 -12   2       1775.26       1585.99       110.53 o                         
   1 -12   2        633.14        611.63        54.17 o                         
   2 -12   2        848.75        789.31        61.96 o                         
   3 -12   2       1209.63       1160.33       126.25 o                         
   4 -12   2       1494.71       1415.41       146.87 o                         
   5 -12   2       1946.97       2290.60       184.66 o                         
 -12 -11   2       2303.43       2615.92       137.80 o                         
 -11 -11   2        238.95        187.31        40.48 o                         
 -10 -11   2       2898.75       2918.92       203.31 o                         
  -9 -11   2         67.02         74.81        31.12 o                         
  -8 -11   2       1937.31       1865.45        72.06 o                         
  -7 -11   2        834.50        859.22        43.72 o                         
  -6 -11   2         61.40         52.10        22.89 o                         
  -5 -11   2        223.82        178.53        30.99 o                         
  -4 -11   2        156.81        167.11        26.61 o                         
  -3 -11   2        266.73        230.12        28.27 o                         
  -2 -11   2        226.00        222.95        27.12 o                         
  -1 -11   2        386.14        413.45        29.01 o                         
   0 -11   2          3.74         11.17        27.30 o                         
   1 -11   2       1970.34       1905.11       112.63 o                         
   2 -11   2       1157.45       1046.73        66.89 o                         
   3 -11   2        658.73        693.21       100.49 o                         
   4 -11   2        552.28        638.14       101.35 o                         
   5 -11   2       3179.78       3761.84       247.35 o                         
   6 -11   2       2185.87       2254.53       170.06 o                         
 -12 -10   2        168.23        197.93        35.34 o                         
 -11 -10   2       2543.04       2648.50       190.43 o                         
 -10 -10   2        130.65         98.24        31.42 o                         
  -9 -10   2       3335.61       3444.21       124.01 o                         
  -8 -10   2        134.25        164.36        32.93 o                         
  -7 -10   2       2344.10       2487.37        71.34 o                         
  -6 -10   2          1.13          9.67        19.38 o                         
  -5 -10   2        114.24         86.75        22.34 o                         
  -4 -10   2        689.27        676.29        34.64 o                         
  -3 -10   2        370.01        427.05        31.51 o                         
  -2 -10   2        129.75        113.56        20.72 o                         
  -1 -10   2       3574.60       3532.15        95.10 o                         
   0 -10   2       2114.87       2235.90        85.46 o                         
   1 -10   2         22.88          3.44        26.13 o                         
   2 -10   2       1536.87       1733.76        73.45 o                         
   3 -10   2        183.50        174.36        27.53 o                         
   4 -10   2       1107.18       1129.00        53.54 o                         
   5 -10   2        681.80        671.98        49.77 o                         
   6 -10   2       2786.98       2996.36       114.45 o                         
   7 -10   2        878.02        732.58        53.60 o                         
   8 -10   2        134.15        292.87        86.75 o                         
 -13  -9   2        337.19        370.65        48.29 o                         
 -12  -9   2       4139.28       4676.22       166.07 o                         
 -11  -9   2         84.65         79.58        34.48 o                         
 -10  -9   2       3005.54       2988.84       108.48 o                         
  -9  -9   2        544.89        537.78        47.16 o                         
  -8  -9   2       5497.39       5651.50       158.80 o                         
  -7  -9   2        677.53        632.58        31.84 o                         
  -6  -9   2       1111.14       1237.27        49.21 o                         
  -5  -9   2          3.92          8.03        17.05 o                         
  -4  -9   2        207.22        229.29        25.49 o                         
  -3  -9   2        764.23        743.78        34.20 o                         
  -2  -9   2         19.05         16.38        15.18 o                         
  -1  -9   2        105.26        109.39        15.18 o                         
   0  -9   2        771.17        804.43        42.94 o                         
   1  -9   2       2982.13       3198.39        62.06 o                         
   2  -9   2         19.03          4.87        17.09 o                         
   3  -9   2       2099.09       2316.29        71.88 o                         
   4  -9   2        122.72         97.47        23.58 o                         
   5  -9   2       3939.48       4264.01       126.36 o                         
   6  -9   2          0.43         10.41        28.68 o                         
   7  -9   2       1308.36       1443.32        84.52 o                         
   8  -9   2        737.30        677.50        61.28 o                         
   9  -9   2          1.14          0.74        35.77 o                         
 -13  -8   2       2118.63       2554.73       195.39 o                         
 -12  -8   2         97.60        127.54        37.65 o                         
 -11  -8   2       2579.61       2643.94        97.37 o                         
 -10  -8   2        395.23        420.67        39.15 o                         
  -9  -8   2       3231.62       3223.07        93.31 o                         
  -8  -8   2          0.27          7.31        18.99 o                         
  -7  -8   2       9534.39       9671.62       244.23 o                         
  -6  -8   2       2166.06       2273.34        61.32 o                         
  -5  -8   2       2241.90       2235.61        71.23 o                         
  -4  -8   2        304.52        309.06        21.41 o                         
  -3  -8   2       2449.23       2670.91        55.71 o                         
  -2  -8   2        523.13        513.90        21.79 o                         
  -1  -8   2         90.28        115.11        14.35 o                         
   0  -8   2       2810.60       3051.42        67.29 o                         
   1  -8   2       1023.16       1146.98        34.06 o                         
   2  -8   2       8634.50       9022.65       136.07 o                         
   3  -8   2        202.31        193.69        23.88 o                         
   4  -8   2       3497.66       3694.41       112.45 o                         
   5  -8   2         65.48         61.50        27.45 o                         
   6  -8   2       7059.34       7249.01       200.13 o                         
   7  -8   2         19.80          7.54        24.96 o                         
   8  -8   2        818.12        964.93        58.07 o                         
   9  -8   2         75.27         61.37        33.17 o                         
  10  -8   2          5.97          0.00        30.47 o                         
 -14  -7   2        121.49        179.50        61.84 o                         
 -13  -7   2       1073.47       1018.85        72.81 o                         
 -12  -7   2       1478.96       1645.45        94.08 o                         
 -11  -7   2        425.86        412.50        50.67 o                         
 -10  -7   2       1189.16       1180.59        77.23 o                         
  -9  -7   2        677.85        611.83        40.08 o                         
  -8  -7   2       5676.94       5753.53       140.45 o                         
  -7  -7   2         42.02         28.08        14.77 o                         
  -6  -7   2       3381.79       3492.19        59.67 o                         
  -5  -7   2         13.55         11.55        10.74 o                         
  -4  -7   2         47.67         42.27         9.87 o                         
  -3  -7   2        750.66        779.98        25.06 o                         
  -2  -7   2         61.27         53.48        11.09 o                         
  -1  -7   2        512.48        539.74        16.68 o                         
   0  -7   2       1316.45       1439.59        28.81 o                         
   1  -7   2       6161.61       6728.69       115.25 o                         
   2  -7   2       1004.61       1062.21        30.74 o                         
   3  -7   2       7341.32       7857.90       130.80 o                         
   4  -7   2         60.07         29.03        16.40 o                         
   5  -7   2       6502.07       6880.77       170.05 o                         
   6  -7   2       1297.08       1241.43        59.88 o                         
   7  -7   2       4981.20       5108.90       135.20 o                         
   8  -7   2        155.47        153.71        29.25 o                         
   9  -7   2        472.59        470.95        42.04 o                         
  10  -7   2         25.46         29.93        28.33 o                         
 -14  -6   2       1643.83       1783.56        97.40 o                         
 -13  -6   2         68.58         43.98        32.89 o                         
 -12  -6   2       2288.49       2416.60       106.83 o                         
 -11  -6   2       1110.69       1107.10        63.97 o                         
 -10  -6   2        858.58        926.89        42.39 o                         
  -9  -6   2        820.14        853.34        36.33 o                         
  -8  -6   2        207.18        238.80        20.16 o                         
  -7  -6   2       1377.79       1392.66        39.26 o                         
  -6  -6   2        149.86        151.86        13.35 o                         
  -5  -6   2       1825.88       1782.28        27.32 o                         
  -4  -6   2         16.77         25.77         7.92 o                         
  -3  -6   2          3.94          7.98         8.28 o                         
  -2  -6   2         89.24        101.71        10.06 o                         
  -1  -6   2         24.83         40.31         8.11 o                         
   0  -6   2        259.43        370.94        12.11 o                         
   1  -6   2       4127.74       4969.92        72.58 o                         
   2  -6   2      11936.12      12666.16       186.74 o                         
   3  -6   2        420.60        379.15        21.02 o                         
   4  -6   2       6566.19       7157.64       115.02 o                         
   5  -6   2         74.49         83.59        27.89 o                         
   6  -6   2       5134.31       5332.88       149.78 o                         
   7  -6   2        105.09        102.69        25.48 o                         
   8  -6   2       3578.95       3587.35       103.28 o                         
   9  -6   2         84.91         59.80        25.11 o                         
  10  -6   2        277.20        265.75        42.77 o                         
  11  -6   2         28.74         38.79        34.54 o                         
 -14  -5   2         92.04        103.13        35.21 o                         
 -13  -5   2       2327.10       2546.65       101.54 o                         
 -12  -5   2         54.48         48.64        19.09 o                         
 -11  -5   2       3025.24       3163.98       170.95 o                         
 -10  -5   2        614.63        669.45        40.59 o                         
  -9  -5   2          4.24         20.56        13.36 o                         
  -8  -5   2       1964.05       2087.87        50.44 o                         
  -7  -5   2       1400.23       1398.64        41.52 o                         
  -6  -5   2       3028.61       3162.70        79.52 o                         
  -5  -5   2         84.58         95.94        14.23 o                         
  -4  -5   2        104.50        116.40        10.76 o                         
  -3  -5   2        123.07        134.01         8.99 o                         
  -2  -5   2       1616.31       1716.06        32.99 o                         
  -1  -5   2          0.94          6.17         8.01 o                         
   0  -5   2       2145.55       2409.55        47.73 o                         
   1  -5   2       1503.47       1554.69        25.76 o                         
   2  -5   2       2881.99       3099.12        45.48 o                         
   3  -5   2      16212.41      17529.19       263.65 o                         
   4  -5   2        506.91        517.03        22.97 o                         
   5  -5   2       4877.46       4897.93        77.51 o                         
   6  -5   2        548.00        447.59        23.72 o                         
   7  -5   2       2740.63       2877.99        88.10 o                         
   8  -5   2         45.94         30.53        21.20 o                         
   9  -5   2       3942.59       3835.02       107.45 o                         
  10  -5   2        902.15        918.90        50.28 o                         
  11  -5   2        114.97        127.70        36.94 o                         
  12  -5   2         13.33         13.35        33.63 o                         
 -14  -4   2       1150.14       1296.19        67.24 o                         
 -13  -4   2         19.85         39.73        26.29 o                         
 -12  -4   2       2685.13       2870.70       105.06 o                         
 -11  -4   2        772.00        709.26        53.99 o                         
 -10  -4   2       1770.52       1912.91        49.77 o                         
  -9  -4   2       2588.95       2733.03       107.62 o                         
  -8  -4   2        631.26        567.67        29.18 o                         
  -7  -4   2       5633.76       5791.31       116.74 o                         
  -6  -4   2        472.02        460.58        15.39 o                         
  -5  -4   2       6075.94       6447.73       127.73 o                         
  -4  -4   2         58.66         55.11         7.08 o                         
  -3  -4   2       4111.01       4138.91        56.34 o                         
  -2  -4   2       1658.30       1892.22        34.04 o                         
  -1  -4   2        441.76        442.97        12.58 o                         
   0  -4   2       1361.43       1544.58        35.83 o                         
   1  -4   2       4620.76       5162.21        88.90 o                         
   2  -4   2       3648.58       3498.89        46.04 o                         
   3  -4   2      10072.04      10208.19       143.52 o                         
   4  -4   2       7351.14       7818.83       118.72 o                         
   5  -4   2       2332.29       2398.18        50.22 o                         
   6  -4   2       1644.79       1756.91        37.22 o                         
   7  -4   2        201.46        163.52        24.85 o                         
   8  -4   2       3735.30       3640.50        99.93 o                         
   9  -4   2        620.62        683.90        38.41 o                         
  10  -4   2       1643.50       1598.55        57.38 o                         
  11  -4   2        186.78        193.16        49.56 o                         
  12  -4   2          0.68         11.23        33.57 o                         
  13  -4   2        275.14        232.75        80.73 o                         
 -14  -3   2         85.53         94.01        29.95 o                         
 -13  -3   2       1985.29       2210.89        76.15 o                         
 -12  -3   2        543.93        497.74        31.24 o                         
 -11  -3   2       5719.75       5870.00       161.88 o                         
 -10  -3   2       4028.15       4105.78       132.20 o                         
  -9  -3   2       1613.28       1563.41        60.54 o                         
  -8  -3   2       6724.40       6725.01       216.93 o                         
  -7  -3   2      12155.76      12663.58       234.11 o                         
  -6  -3   2       5432.62       5662.27       101.20 o                         
  -5  -3   2       5395.15       5345.53       102.12 o                         
  -4  -3   2       1937.97       1971.23        50.91 o                         
  -3  -3   2       1901.99       2102.49        31.96 o                         
  -2  -3   2       7781.53       7895.35        93.55 o                         
  -1  -3   2       1865.06       2037.17        32.73 o                         
   0  -3   2      15042.02      16402.66       167.16 o                         
   1  -3   2       1604.05       1968.49        25.27 o                         
   2  -3   2       8497.65       8299.87       126.67 o                         
   3  -3   2       6272.82       6601.21        89.07 o                         
   4  -3   2      12583.75      12849.20       160.90 o                         
   5  -3   2       3987.90       3957.08        79.62 o                         
   6  -3   2        664.22        609.72        23.26 o                         
   7  -3   2        812.23        797.17        29.18 o                         
   8  -3   2         50.31         40.23        17.99 o                         
   9  -3   2       2136.04       2109.33        66.21 o                         
  10  -3   2          0.26          2.63        21.89 o                         
  11  -3   2        196.93        187.02        32.64 o                         
  12  -3   2        166.33        134.48        34.80 o                         
  13  -3   2        119.01         53.33        31.28 o                         
 -14  -2   2        521.11        511.17        35.51 o                         
 -13  -2   2         18.02          1.72        20.52 o                         
 -12  -2   2       4575.19       4714.38       205.40 o                         
 -11  -2   2         96.83         37.93        19.51 o                         
 -10  -2   2       8502.15       8797.78       321.11 o                         
  -9  -2   2       1148.02       1261.37        44.88 o                         
  -8  -2   2       5358.10       5374.24       172.59 o                         
  -7  -2   2        409.61        395.34        18.36 o                         
  -6  -2   2       5331.37       5618.62       118.66 o                         
  -5  -2   2       4123.74       3793.97        96.14 o                         
  -4  -2   2         67.84         87.47         8.98 o                         
  -3  -2   2        247.62        239.88         8.96 o                         
  -2  -2   2       1441.88       1521.33        29.08 o                         
  -1  -2   2       9392.99       9764.73       129.82 o                         
   0  -2   2        831.09        899.86        12.84 o                         
   1  -2   2       6897.71       7166.00        62.33 o                         
   2  -2   2       1036.69       1232.21        17.83 o                         
   3  -2   2      14529.09      14162.19       200.66 o                         
   4  -2   2       3716.07       3931.68        49.46 o                         
   5  -2   2       8161.89       8215.07        96.22 o                         
   6  -2   2       5089.31       5168.11        91.57 o                         
   7  -2   2        770.45        723.05        22.53 o                         
   8  -2   2       1216.90       1365.74        45.21 o                         
   9  -2   2        337.17        286.23        20.13 o                         
  10  -2   2       2388.52       2365.89        77.73 o                         
  11  -2   2        137.79         98.25        28.81 o                         
  12  -2   2         24.96          3.23        23.97 o                         
  13  -2   2         18.46          6.33        27.53 o                         
  14  -2   2        711.61        581.45        97.05 o                         
 -14  -1   2         50.98         43.53        25.18 o                         
 -13  -1   2        874.85       1094.65        75.25 o                         
 -12  -1   2       1039.48       1172.17        80.21 o                         
 -11  -1   2       4936.34       5041.41       187.23 o                         
 -10  -1   2          4.86         14.18        11.68 o                         
  -9  -1   2       2521.47       2566.80       109.15 o                         
  -8  -1   2        943.22        980.26        59.59 o                         
  -7  -1   2       2242.98       2310.65       115.54 o                         
  -6  -1   2        763.58        600.92        61.12 o                         
  -5  -1   2        448.82        408.41        21.60 o                         
  -4  -1   2       7338.49       7092.86       349.61 o                         
  -3  -1   2       1159.04       1033.98        52.67 o                         
  -2  -1   2       4213.26       4181.66        91.03 o                         
  -1  -1   2       1591.60       1505.73        20.79 o                         
   0  -1   2      11319.85      11858.95       192.96 o                         
   1  -1   2      29182.60      30682.67       420.50 o                         
   2  -1   2        304.83        277.15         9.64 o                         
   3  -1   2         20.94         17.06         6.56 o                         
   4  -1   2      11142.47      11121.59       171.78 o                         
   5  -1   2       5713.79       5430.24        63.88 o                         
   6  -1   2       6267.35       6086.83        79.38 o                         
   7  -1   2      10590.05      10821.87       168.85 o                         
   8  -1   2        307.34        273.71        15.14 o                         
   9  -1   2       2283.75       2382.07        62.36 o                         
  10  -1   2       2842.98       2647.75        76.71 o                         
  11  -1   2        380.59        388.80        30.27 o                         
  12  -1   2          0.18          8.77        26.65 o                         
  13  -1   2        203.82        219.72        35.54 o                         
  14  -1   2         85.39         93.48        31.30 o                         
 -14   0   2        467.32        531.57        41.53 o                         
 -13   0   2        282.05        296.99        30.79 o                         
 -12   0   2       1747.55       1905.66        57.75 o                         
 -11   0   2        880.64        940.61        60.12 o                         
 -10   0   2       7077.85       7355.55       356.07 o                         
  -9   0   2         11.84         22.36         9.68 o                         
  -8   0   2       2165.40       2146.24        92.07 o                         
  -7   0   2         50.10         51.20         7.87 o                         
  -6   0   2       3192.15       3396.40       136.55 o                         
  -5   0   2         94.70         87.08        12.64 o                         
  -4   0   2       1801.22       2012.32       115.09 o                         
  -3   0   2       1223.12       1098.36        63.16 o                         
  -2   0   2       5408.75       5191.16       160.03 o                         
  -1   0   2        470.39        450.52        11.82 o                         
   0   0   2       7883.16       8079.99        62.20 o                         
   1   0   2       3542.67       3080.69        66.86 o                         
   2   0   2       1068.48        999.34        13.29 o                         
   3   0   2        188.77        153.38         7.15 o                         
   4   0   2       5003.12       5104.27        88.38 o                         
   5   0   2      13661.53      13152.25       207.07 o                         
   6   0   2      12386.01      12668.69       150.65 o                         
   7   0   2      10482.74      10569.70       138.23 o                         
   8   0   2       6549.64       7064.43       114.91 o                         
   9   0   2       1767.96       1754.40        54.05 o                         
  10   0   2       2793.06       2987.95        74.62 o                         
  11   0   2       1735.81       1730.97        57.55 o                         
  12   0   2        328.02        297.30        30.45 o                         
  13   0   2         38.08         29.72        25.87 o                         
  14   0   2        428.06        533.06        60.24 o                         
 -14   1   2         30.18         11.19        27.29 o                         
 -13   1   2       1410.48       1657.59       106.36 o                         
 -12   1   2       1874.51       2078.28        87.02 o                         
 -11   1   2       3450.81       3529.83       181.36 o                         
 -10   1   2        576.65        582.79        25.89 o                         
  -9   1   2       4933.64       4987.38       159.48 o                         
  -8   1   2         60.02         62.69        10.40 o                         
  -7   1   2       1442.48       1499.29        41.66 o                         
  -6   1   2       1105.76       1143.68        52.63 o                         
  -5   1   2        745.09        646.34        19.42 o                         
  -4   1   2        340.30        311.72        14.81 o                         
  -3   1   2       1468.57       1478.88        61.58 o                         
  -2   1   2       1378.62       1378.92        49.48 o                         
  -1   1   2       2071.91       2075.70        51.01 o                         
   0   1   2      17406.75      16464.47       186.78 o                         
   1   1   2       5591.69       5559.86        25.44 o                         
   2   1   2      30952.39      30430.82       388.07 o                         
   3   1   2       4992.53       5100.54        55.22 o                         
   4   1   2      16491.72      15853.89       208.02 o                         
   5   1   2        505.16        486.74         9.57 o                         
   6   1   2      28088.04      28929.97       367.76 o                         
   7   1   2       3019.20       3101.50        44.35 o                         
   8   1   2       3159.70       3383.74        59.69 o                         
   9   1   2       1542.85       1637.19        41.65 o                         
  10   1   2       3991.21       4165.84       112.79 o                         
  11   1   2        648.92        753.08        33.60 o                         
  12   1   2          8.15          8.22        18.64 o                         
  13   1   2          4.48         10.04        25.87 o                         
  14   1   2         18.28         27.00        29.29 o                         
  15   1   2        297.13        209.44        45.25 o                         
 -13   2   2        246.33        245.66        37.98 o                         
 -12   2   2        846.22        894.60        68.68 o                         
 -11   2   2       1115.02       1215.01        53.66 o                         
 -10   2   2       5744.89       5726.72       180.62 o                         
  -9   2   2        165.68        184.36        17.68 o                         
  -8   2   2       5262.81       5303.33       155.11 o                         
  -7   2   2         42.45         28.70         9.61 o                         
  -6   2   2       6359.86       6586.09       136.25 o                         
  -5   2   2       3212.08       3138.38        60.71 o                         
  -4   2   2        379.01        307.93        10.07 o                         
  -3   2   2          0.41          7.70         5.76 o                         
  -2   2   2       1781.33       1510.32        44.18 o                         
  -1   2   2        338.87        320.78        10.01 o                         
   0   2   2       9510.54       8937.95       173.81 o                         
   1   2   2      34867.63      35238.57       271.39 o                         
   2   2   2        510.68        436.95        13.20 o                         
   3   2   2      11606.31      11155.42       140.50 o                         
   4   2   2       7021.14       6991.80       106.26 o                         
   5   2   2      23478.40      23047.20       275.24 o                         
   6   2   2       1075.56       1035.91        16.56 o                         
   7   2   2       4601.15       4551.58        68.58 o                         
   8   2   2          5.37          5.38         8.20 o                         
   9   2   2        500.67        508.80        19.23 o                         
  10   2   2        601.22        630.73        31.54 o                         
  11   2   2        460.22        483.01        32.25 o                         
  12   2   2        587.18        586.61        41.31 o                         
  13   2   2        374.56        392.18        54.21 o                         
  14   2   2        174.78        141.54        34.46 o                         
  15   2   2         26.52          5.40        36.46 o                         
 -13   3   2        755.57        728.08        47.23 o                         
 -12   3   2       1031.36       1186.47        69.33 o                         
 -11   3   2        686.62        620.99        40.68 o                         
 -10   3   2       1201.78       1217.65        54.21 o                         
  -9   3   2       5574.51       5568.14       158.19 o                         
  -8   3   2        196.69        193.39        18.40 o                         
  -7   3   2       6899.74       6946.69       163.14 o                         
  -6   3   2        138.58        135.42        12.65 o                         
  -5   3   2        501.90        447.32        19.19 o                         
  -4   3   2         40.74         50.66         7.73 o                         
  -3   3   2       2415.73       2217.60        36.76 o                         
  -2   3   2       1691.07       1672.50        30.10 o                         
  -1   3   2         39.66         22.03         5.31 o                         
   0   3   2      12947.35      13188.33       206.35 o                         
   1   3   2        513.52        580.58        18.86 o                         
   2   3   2      14762.95      15495.93       141.64 o                         
   3   3   2       8812.93       8876.47       108.08 o                         
   4   3   2      16727.59      16547.71       250.52 o                         
   5   3   2      14582.04      14691.30       214.56 o                         
   6   3   2      11111.79      11100.66       129.21 o                         
   7   3   2         35.95         44.71         7.73 o                         
   8   3   2       1153.26       1194.04        26.21 o                         
   9   3   2        261.94        288.50        15.90 o                         
  10   3   2       1179.62       1216.03        35.30 o                         
  11   3   2         15.58         16.49        18.14 o                         
  12   3   2          1.16          3.08        18.43 o                         
  13   3   2         14.75         10.77        24.41 o                         
  14   3   2        379.00        459.81        39.06 o                         
  15   3   2        412.21        395.37        39.52 o                         
 -12   4   2        318.58        319.70        43.50 o                         
 -11   4   2        482.45        485.30        47.15 o                         
 -10   4   2       1274.18       1181.01        56.05 o                         
  -9   4   2       1315.04       1257.80        56.73 o                         
  -8   4   2       5273.50       5399.12       180.22 o                         
  -7   4   2          3.13          9.05        11.40 o                         
  -6   4   2       1989.73       1905.43        64.85 o                         
  -5   4   2        430.58        429.01        18.62 o                         
  -4   4   2       1585.25       1470.71        32.10 o                         
  -3   4   2         27.70         25.75         6.79 o                         
  -2   4   2        328.10        339.76        11.26 o                         
  -1   4   2        292.45        390.33        14.13 o                         
   0   4   2       4828.64       4867.38        41.52 o                         
   1   4   2      16223.17      17387.13       275.09 o                         
   2   4   2       3933.90       4113.19        72.61 o                         
   3   4   2       8745.62       9229.32       111.47 o                         
   4   4   2       3197.97       3233.96        55.01 o                         
   5   4   2      16440.79      16647.45       244.51 o                         
   6   4   2        984.85        898.58        22.89 o                         
   7   4   2       7625.39       7533.49       103.04 o                         
   8   4   2         85.65        109.73         9.44 o                         
   9   4   2        800.63        782.05        25.07 o                         
  10   4   2       1285.56       1264.04        43.89 o                         
  11   4   2        926.15        937.98        41.47 o                         
  12   4   2        100.68         78.71        19.30 o                         
  13   4   2        336.21        348.07        34.20 o                         
  14   4   2        384.21        368.42        42.36 o                         
  15   4   2        286.90        315.59        44.62 o                         
 -12   5   2        957.29        947.42        68.69 o                         
 -11   5   2         88.13         60.09        33.57 o                         
 -10   5   2       2577.97       2408.79       120.73 o                         
  -9   5   2       2033.21       2022.61        76.38 o                         
  -8   5   2       1611.43       1546.97        70.17 o                         
  -7   5   2       2875.63       2689.30       114.76 o                         
  -6   5   2        107.87        108.28        16.66 o                         
  -5   5   2         59.49         53.59         9.05 o                         
  -4   5   2        357.25        360.18        13.39 o                         
  -3   5   2       4889.34       5208.76       101.77 o                         
  -2   5   2       1932.69       1998.45        34.29 o                         
  -1   5   2        512.54        478.65        15.50 o                         
   0   5   2       1492.20       1482.59        19.11 o                         
   1   5   2        850.82        730.07        15.45 o                         
   2   5   2      18226.67      19955.90       279.04 o                         
   3   5   2        383.03        418.55        11.94 o                         
   4   5   2       8683.64       9153.92       127.33 o                         
   5   5   2       7948.27       8171.32       114.23 o                         
   6   5   2       9979.14       9526.38       142.45 o                         
   7   5   2        618.17        688.49        16.50 o                         
   8   5   2       5585.56       5571.38       116.04 o                         
   9   5   2        153.28        132.33        14.86 o                         
  10   5   2       1545.93       1633.56        56.81 o                         
  11   5   2         13.42         14.73        21.24 o                         
  12   5   2        515.08        563.20        36.58 o                         
  13   5   2        136.35        121.51        32.28 o                         
  14   5   2        703.22        664.25        53.67 o                         
  15   5   2       1751.14       1767.51       114.99 o                         
 -11   6   2       1847.60       1960.77        97.73 o                         
 -10   6   2         19.03         11.41        32.83 o                         
  -9   6   2       4796.07       4401.26       137.83 o                         
  -8   6   2       3368.27       3493.94       115.78 o                         
  -7   6   2        482.23        451.16        38.48 o                         
  -6   6   2        299.42        281.83        23.78 o                         
  -5   6   2         28.44         19.79        11.45 o                         
  -4   6   2         40.68         20.30         8.17 o                         
  -3   6   2        325.22        309.03        14.48 o                         
  -2   6   2         68.99         49.03         8.89 o                         
  -1   6   2         23.50          6.72         7.54 o                         
   0   6   2       7873.37       8531.18       136.68 o                         
   1   6   2       2987.68       3382.81        41.02 o                         
   2   6   2       9330.20      10437.08       126.03 o                         
   3   6   2       3600.42       3875.36        55.59 o                         
   4   6   2       7161.02       7978.48        97.46 o                         
   5   6   2       9449.23       9698.58       138.81 o                         
   6   6   2       2449.30       2558.66        38.53 o                         
   7   6   2      18203.99      18427.10       271.53 o                         
   8   6   2        455.05        481.17        16.84 o                         
   9   6   2       3212.74       3453.39        79.18 o                         
  10   6   2        487.74        431.52        30.74 o                         
  11   6   2       1055.00       1156.99        54.50 o                         
  12   6   2         57.21         66.72        23.81 o                         
  13   6   2         42.09         36.17        29.56 o                         
  14   6   2          8.13          7.05        29.91 o                         
  15   6   2        106.47        150.80        38.38 o                         
 -11   7   2         33.54         18.04        59.26 o                         
 -10   7   2       1978.73       1963.41        99.30 o                         
  -9   7   2        248.93        236.27        41.96 o                         
  -8   7   2       4596.76       4304.19       134.93 o                         
  -7   7   2        655.27        608.97        45.98 o                         
  -6   7   2        865.34        902.67        39.90 o                         
  -5   7   2        232.23        208.13        22.05 o                         
  -4   7   2        147.86        149.26        17.84 o                         
  -3   7   2        429.75        401.27        16.66 o                         
  -2   7   2       1595.88       1497.59        35.38 o                         
  -1   7   2       1542.73       1569.44        27.99 o                         
   0   7   2       3843.84       4422.91        58.11 o                         
   1   7   2      10037.39      11040.71       181.69 o                         
   2   7   2       2586.25       2713.23        41.78 o                         
   3   7   2       7935.49       8501.92       127.54 o                         
   4   7   2       5260.30       5492.74        69.09 o                         
   5   7   2      16624.85      17166.95       216.12 o                         
   6   7   2       2078.56       2062.30        33.47 o                         
   7   7   2       2224.31       2164.28        35.58 o                         
   8   7   2       6995.79       7350.82       127.48 o                         
   9   7   2         72.50         53.25        12.63 o                         
  10   7   2       1279.10       1336.20        55.48 o                         
  11   7   2         38.49         34.00        22.93 o                         
  12   7   2        343.40        321.30        32.40 o                         
  13   7   2        172.90        204.95        37.40 o                         
  14   7   2         18.30         11.68        30.84 o                         
  15   7   2        100.92         94.40        43.34 o                         
 -10   8   2          7.25          0.00        42.73 o                         
  -9   8   2       1433.43       1336.67        99.59 o                         
  -8   8   2        427.88        401.32        57.98 o                         
  -7   8   2       2583.02       2344.65        76.15 o                         
  -6   8   2       1178.03       1107.97        55.16 o                         
  -5   8   2         50.47         72.18        26.46 o                         
  -4   8   2        150.11         97.21        23.15 o                         
  -3   8   2          0.89          5.86        12.85 o                         
  -2   8   2        129.72        118.73        13.60 o                         
  -1   8   2        418.22        381.22        17.31 o                         
   0   8   2       1436.12       1434.35        27.70 o                         
   1   8   2          2.83         28.82        12.39 o                         
   2   8   2      11190.60      12082.73       188.50 o                         
   3   8   2       4632.19       5291.50        88.99 o                         
   4   8   2      15368.87      16613.54       246.35 o                         
   5   8   2        140.42        165.47        11.40 o                         
   6   8   2       8757.86       8941.27       137.84 o                         
   7   8   2       1826.10       1875.67        36.45 o                         
   8   8   2       1412.19       1356.49        45.25 o                         
   9   8   2       5550.56       5640.34       110.67 o                         
  10   8   2         35.20         15.19        21.27 o                         
  11   8   2        269.56        304.90        30.20 o                         
  12   8   2         18.81         11.90        24.47 o                         
  13   8   2        128.12        177.45        36.79 o                         
  14   8   2        254.53        196.54        41.07 o                         
  15   8   2        411.09        389.36        90.61 o                         
  -9   9   2         26.72          7.13        37.45 o                         
  -8   9   2       2699.10       2649.64       122.63 o                         
  -7   9   2        316.07        240.56        29.88 o                         
  -6   9   2       2304.04       2232.83        70.45 o                         
  -5   9   2        620.47        513.33        36.69 o                         
  -4   9   2        155.44        128.52        24.25 o                         
  -3   9   2          8.82          1.72        18.03 o                         
  -2   9   2         19.23         25.83        16.55 o                         
  -1   9   2        128.32        113.97        13.79 o                         
   0   9   2         10.37         14.38        11.69 o                         
   1   9   2       1738.92       1954.10        34.92 o                         
   2   9   2        140.49        131.23        14.44 o                         
   3   9   2      11570.56      12492.95       177.36 o                         
   4   9   2       1612.71       1773.81        44.43 o                         
   5   9   2      12902.15      13846.33       209.47 o                         
   6   9   2         53.42         65.76        12.85 o                         
   7   9   2       5801.50       6205.16       124.43 o                         
   8   9   2       2976.24       3137.14        77.70 o                         
   9   9   2        587.77        622.77        30.88 o                         
  10   9   2       1270.63       1219.75        57.59 o                         
  11   9   2        529.80        522.92        34.47 o                         
  12   9   2         34.18         40.76        22.07 o                         
  13   9   2         47.03         38.48        33.10 o                         
  14   9   2         35.16          5.12        36.13 o                         
  15   9   2         62.35         14.60        54.97 o                         
  -9  10   2       1028.21       1074.44       146.01 o                         
  -8  10   2         39.45          0.86        39.47 o                         
  -7  10   2       1330.20       1354.59        67.89 o                         
  -6  10   2        295.77        243.23        39.27 o                         
  -5  10   2        534.76        492.76        37.77 o                         
  -4  10   2        747.79        677.94        40.29 o                         
  -3  10   2        206.47        205.25        27.18 o                         
  -2  10   2          8.75         10.30        19.02 o                         
  -1  10   2        216.39        216.22        23.70 o                         
   0  10   2         45.40         54.11        14.43 o                         
   1  10   2         10.25         17.74        11.81 o                         
   2  10   2       1201.08       1296.11        32.13 o                         
   3  10   2         42.43         51.60        12.62 o                         
   4  10   2      10958.13      11950.84       175.67 o                         
   5  10   2        191.19        185.85        17.28 o                         
   6  10   2       4822.22       5286.22       101.40 o                         
   7  10   2        391.14        387.68        27.82 o                         
   8  10   2       3563.69       3664.95        90.90 o                         
   9  10   2       3213.86       3315.79        85.81 o                         
  10  10   2        351.89        370.23        25.95 o                         
  11  10   2          1.94          3.75        20.89 o                         
  12  10   2        832.56        836.07        54.65 o                         
  13  10   2          1.01         17.89        29.84 o                         
  14  10   2          7.58          4.51        30.89 o                         
  -8  11   2        888.97        825.37       130.55 o                         
  -7  11   2        154.76        138.05        35.02 o                         
  -6  11   2        785.37        670.81        51.62 o                         
  -5  11   2         20.19         10.59        26.88 o                         
  -4  11   2        476.80        498.46        57.92 o                         
  -3  11   2        106.75         75.28        27.79 o                         
  -2  11   2        155.04        153.24        29.59 o                         
  -1  11   2        356.86        382.33        30.68 o                         
   0  11   2         50.95         21.46        20.22 o                         
   1  11   2         97.63        118.73        18.18 o                         
   2  11   2        830.29        984.79        34.85 o                         
   3  11   2       6558.05       6958.80       127.02 o                         
   4  11   2        692.11        680.55        27.10 o                         
   5  11   2       2982.32       3227.74        75.04 o                         
   6  11   2         93.58        109.08        18.31 o                         
   7  11   2       4116.36       4275.82        99.42 o                         
   8  11   2        278.95        268.24        24.88 o                         
   9  11   2       1359.37       1556.54        50.70 o                         
  10  11   2        891.53        818.84        42.08 o                         
  11  11   2        100.21        105.63        32.00 o                         
  12  11   2          4.22          0.85        29.70 o                         
  13  11   2         77.55         59.98        33.62 o                         
  14  11   2         22.00          5.02        38.81 o                         
  -6  12   2         96.84         61.06        33.71 o                         
  -5  12   2        529.97        454.94        48.09 o                         
  -4  12   2         72.54         55.55        30.74 o                         
  -3  12   2          6.77         26.69        28.28 o                         
  -2  12   2         63.30         51.30        27.62 o                         
  -1  12   2        254.67        248.59        29.39 o                         
   0  12   2        465.38        511.52        33.71 o                         
   1  12   2       1356.04       1464.67        79.40 o                         
   2  12   2       3663.84       3781.33        81.18 o                         
   3  12   2        684.36        666.81        30.92 o                         
   4  12   2       5382.73       5602.16       127.60 o                         
   5  12   2        115.10        105.13        20.66 o                         
   6  12   2       1492.37       1552.61        62.85 o                         
   7  12   2        384.14        361.41        33.43 o                         
   8  12   2       2685.89       2784.70        84.12 o                         
   9  12   2        720.68        665.07        56.40 o                         
  10  12   2        336.40        369.24        29.36 o                         
  11  12   2        635.74        545.54        35.91 o                         
  12  12   2          1.73          6.14        30.22 o                         
  13  12   2         66.83         91.40        35.39 o                         
  -5  13   2         31.88         13.73        33.15 o                         
  -4  13   2        554.01        515.29        50.35 o                         
  -3  13   2         97.17         38.40        31.01 o                         
  -2  13   2         91.34         99.49        28.16 o                         
  -1  13   2       1051.24       1010.01        55.66 o                         
   0  13   2       1201.28       1078.04        60.96 o                         
   1  13   2        856.77        873.62        56.16 o                         
   2  13   2       3346.19       3190.06       143.26 o                         
   3  13   2       3231.72       3347.21        93.80 o                         
   4  13   2       2469.95       2454.18        70.12 o                         
   5  13   2       2851.91       3067.36        95.03 o                         
   6  13   2        270.47        334.03        31.99 o                         
   7  13   2       2469.19       2491.34        84.54 o                         
   8  13   2         29.09         11.22        23.44 o                         
   9  13   2       1093.19       1063.17        53.15 o                         
  10  13   2        386.86        408.01        39.17 o                         
  11  13   2          0.90          0.00        22.68 o                         
  12  13   2         54.90         48.74        34.89 o                         
  13  13   2          4.33          0.00        40.91 o                         
  -3  14   2         28.92          0.86        59.26 o                         
  -2  14   2         76.34         71.29        77.73 o                         
  -1  14   2        983.55        907.82       104.78 o                         
   0  14   2        273.82        256.99        52.67 o                         
   1  14   2        659.24        757.20        73.45 o                         
   2  14   2       1578.62       1453.86       182.08 o                         
   3  14   2       2906.42       2912.36       233.18 o                         
   4  14   2       4367.87       4725.48       153.53 o                         
   5  14   2       1355.40       1361.91        60.72 o                         
   6  14   2       2826.85       2795.81        88.58 o                         
   7  14   2        373.17        339.63        34.25 o                         
   8  14   2       1677.51       1600.37        66.80 o                         
   9  14   2         88.42         52.52        28.54 o                         
  10  14   2        938.84        912.75        55.61 o                         
  11  14   2        499.28        446.06        38.08 o                         
  12  14   2          0.72          5.40        35.36 o                         
  -2  15   2        167.13         64.42        74.72 o                         
  -1  15   2         56.06          0.00        70.43 o                         
   0  15   2        558.16        410.54        84.17 o                         
   1  15   2        296.88        320.99        59.63 o                         
   2  15   2       1210.94       1288.19        95.03 o                         
   3  15   2        857.01        981.20        84.39 o                         
   4  15   2       2795.12       2943.34       208.70 o                         
   5  15   2       2969.00       2957.93       140.80 o                         
   6  15   2        414.18        401.52        49.55 o                         
   7  15   2       1789.62       1720.49        78.01 o                         
   8  15   2        356.61        331.15        39.86 o                         
   9  15   2       2800.86       2689.16        98.90 o                         
  10  15   2         10.41          8.26        28.98 o                         
   1  16   2         13.48         78.95        61.84 o                         
   2  16   2         19.28         59.92        52.47 o                         
   3  16   2        856.12        823.64        79.86 o                         
   4  16   2        944.15       1010.03       124.54 o                         
   5  16   2        771.87        878.62       115.09 o                         
   6  16   2       2424.07       2823.95       203.55 o                         
   7  16   2         29.96         58.47        59.69 o                         
   8  16   2       2176.68       2361.12       109.65 o                         
  -5 -14   3        931.26        857.15       106.50 o                         
  -4 -14   3          1.43         38.06        42.81 o                         
  -3 -14   3       1724.56       1935.89       162.33 o                         
  -8 -13   3        167.51        130.77        31.80 o                         
  -7 -13   3          2.48          5.28        25.40 o                         
  -6 -13   3        154.91        132.92        32.22 o                         
  -5 -13   3        439.07        450.53        41.42 o                         
  -4 -13   3        578.06        578.00        47.33 o                         
  -3 -13   3       1018.86       1047.69        78.59 o                         
  -2 -13   3        904.23        911.55        72.76 o                         
  -1 -13   3        962.65        963.65       110.79 o                         
   0 -13   3       2141.89       2602.37       207.85 o                         
   1 -13   3        206.64        192.79        47.89 o                         
   2 -13   3       1291.43       1280.64        99.79 o                         
 -10 -12   3        156.44        102.30        45.52 o                         
  -9 -12   3         11.88          0.00        32.50 o                         
  -8 -12   3         33.47         76.80        34.26 o                         
  -7 -12   3        242.52        218.19        32.58 o                         
  -6 -12   3        989.43        920.17        56.16 o                         
  -5 -12   3         85.54         55.97        29.10 o                         
  -4 -12   3        970.56       1050.68        51.16 o                         
  -3 -12   3        405.78        388.61        35.88 o                         
  -2 -12   3       1469.40       1454.20        75.51 o                         
  -1 -12   3        359.68        299.40        46.80 o                         
   0 -12   3       1776.69       1900.74       258.95 o                         
   1 -12   3       1560.34       1756.34        99.71 o                         
   2 -12   3        244.88        244.05        56.72 o                         
   3 -12   3       1319.17       1263.53       158.89 o                         
   4 -12   3         48.84          0.00        66.99 o                         
 -11 -11   3          1.02          0.86        38.47 o                         
 -10 -11   3        492.83        518.24        51.13 o                         
  -9 -11   3          5.73         27.03        30.16 o                         
  -8 -11   3          2.90         11.54        28.68 o                         
  -7 -11   3        668.39        623.85        56.91 o                         
  -6 -11   3        374.10        350.26        31.22 o                         
  -5 -11   3       3450.79       3521.45       101.07 o                         
  -4 -11   3          8.07          6.99        22.13 o                         
  -3 -11   3       3106.53       3308.15        97.75 o                         
  -2 -11   3          1.19          0.00        21.00 o                         
  -1 -11   3       2690.98       2758.51        83.42 o                         
   0 -11   3        452.98        436.37        38.70 o                         
   1 -11   3       1600.30       1548.40       107.87 o                         
   2 -11   3        619.11        628.76       114.97 o                         
   3 -11   3        143.98        158.54        48.30 o                         
   4 -11   3        825.57        884.63       112.51 o                         
   5 -11   3          4.04          0.86        68.71 o                         
   6 -11   3        407.95        429.43        91.90 o                         
 -12 -10   3         45.65         27.69        39.00 o                         
 -11 -10   3        660.03        678.12        50.56 o                         
 -10 -10   3          4.53          0.86        28.39 o                         
  -9 -10   3        418.32        429.33        44.91 o                         
  -8 -10   3        569.71        522.14        42.75 o                         
  -7 -10   3         13.53         18.47        17.47 o                         
  -6 -10   3       2173.32       2166.55        69.79 o                         
  -5 -10   3        223.15        228.91        26.02 o                         
  -4 -10   3       5361.72       5572.60       141.85 o                         
  -3 -10   3          4.01          2.57        20.29 o                         
  -2 -10   3       5527.44       5685.16       145.01 o                         
  -1 -10   3         70.66         65.38        25.62 o                         
   0 -10   3       4964.42       5004.30       129.47 o                         
   1 -10   3        151.66         84.16        42.72 o                         
   2 -10   3       1695.96       1801.30        89.40 o                         
   3 -10   3        303.29        265.03        51.61 o                         
   4 -10   3        274.40        185.52        73.00 o                         
   5 -10   3         90.03         64.42        66.99 o                         
   6 -10   3         40.58         31.78        66.13 o                         
   7 -10   3         18.79          0.00        64.42 o                         
 -12  -9   3       2122.46       2246.39        95.55 o                         
 -11  -9   3        131.17         99.03        30.37 o                         
 -10  -9   3        370.42        357.24        88.02 o                         
  -9  -9   3        316.06        278.78        34.90 o                         
  -8  -9   3         17.87         39.61        21.82 o                         
  -7  -9   3        342.27        303.96        29.39 o                         
  -6  -9   3        102.73        123.80        20.69 o                         
  -5  -9   3       2942.85       2958.43        78.78 o                         
  -4  -9   3        510.95        454.34        28.93 o                         
  -3  -9   3       4972.43       5182.83       129.03 o                         
  -2  -9   3          2.39          0.58        15.96 o                         
  -1  -9   3       4878.35       5134.20       115.79 o                         
   0  -9   3         71.92         60.28        21.11 o                         
   1  -9   3       3384.91       3668.18        93.02 o                         
   2  -9   3        435.78        442.25        39.34 o                         
   3  -9   3        321.89        357.91        34.85 o                         
   4  -9   3       1075.42       1017.52        55.03 o                         
   5  -9   3         24.88         20.47        28.19 o                         
   6  -9   3         31.99         39.37        31.28 o                         
   7  -9   3        236.43        178.34        43.13 o                         
   8  -9   3         27.41         37.22        35.57 o                         
 -13  -8   3       1894.64       2026.38       104.79 o                         
 -12  -8   3         31.82         13.30        25.66 o                         
 -11  -8   3        794.70        820.86        63.41 o                         
 -10  -8   3        261.98        268.81        34.21 o                         
  -9  -8   3          7.65         11.26        19.00 o                         
  -8  -8   3        137.31        131.88        25.03 o                         
  -7  -8   3        380.03        378.23        32.95 o                         
  -6  -8   3         37.50         21.88        13.95 o                         
  -5  -8   3        288.73        364.52        26.91 o                         
  -4  -8   3       2141.75       2116.20        60.49 o                         
  -3  -8   3        148.62        137.95        19.47 o                         
  -2  -8   3       3515.28       3650.02        81.88 o                         
  -1  -8   3       1609.55       1761.17        45.80 o                         
   0  -8   3       4295.92       4742.92        81.48 o                         
   1  -8   3       1178.97       1284.82        40.12 o                         
   2  -8   3       7313.53       7830.22       129.09 o                         
   3  -8   3       3157.94       3291.45       100.02 o                         
   4  -8   3        606.98        614.46        39.79 o                         
   5  -8   3        861.20        784.96        49.59 o                         
   6  -8   3        713.17        722.27        49.36 o                         
   7  -8   3         29.42         26.23        27.36 o                         
   8  -8   3          4.49          7.38        28.82 o                         
   9  -8   3        537.24        459.89        42.44 o                         
 -13  -7   3        181.62        197.74        40.96 o                         
 -12  -7   3       1591.58       1703.57        94.08 o                         
 -11  -7   3        109.31        116.21        35.43 o                         
 -10  -7   3          4.64          5.75        20.74 o                         
  -9  -7   3         73.24         56.51        22.48 o                         
  -8  -7   3        861.53        811.25        45.56 o                         
  -7  -7   3          2.27          7.46        18.25 o                         
  -6  -7   3         82.14         69.64        19.48 o                         
  -5  -7   3         38.96         19.12        13.19 o                         
  -4  -7   3       3019.73       3035.71        71.90 o                         
  -3  -7   3       4662.28       4879.75        87.50 o                         
  -2  -7   3          4.74         15.78        10.65 o                         
  -1  -7   3       8778.00       9489.34       157.25 o                         
   0  -7   3        281.41        309.26        21.19 o                         
   1  -7   3      10764.54      11658.61       172.16 o                         
   2  -7   3         91.92         90.01        13.81 o                         
   3  -7   3       3083.20       3359.30        71.18 o                         
   4  -7   3       1033.91        895.68        39.52 o                         
   5  -7   3        445.50        469.84        38.28 o                         
   6  -7   3        321.18        287.58        35.41 o                         
   7  -7   3        337.92        346.53        35.64 o                         
   8  -7   3        132.63        142.85        29.87 o                         
   9  -7   3         32.99          4.50        27.40 o                         
  10  -7   3       1019.41        988.70        61.65 o                         
 -13  -6   3        556.13        559.31        94.90 o                         
 -12  -6   3        748.51        771.67        86.32 o                         
 -11  -6   3       1071.27       1072.40        51.54 o                         
 -10  -6   3        251.86        256.97        26.46 o                         
  -9  -6   3        251.77        245.38        26.70 o                         
  -8  -6   3        103.05        104.53        19.65 o                         
  -7  -6   3        464.68        466.44        20.67 o                         
  -6  -6   3        143.50        147.71        13.72 o                         
  -5  -6   3       3937.88       3985.67        63.76 o                         
  -4  -6   3        116.20        115.45        11.79 o                         
  -3  -6   3      10402.25      10887.41       153.83 o                         
  -2  -6   3       8671.21       9642.14       143.09 o                         
  -1  -6   3         18.29         28.16         9.93 o                         
   0  -6   3       4671.04       4987.99        81.86 o                         
   1  -6   3         12.99         13.08        11.67 o                         
   2  -6   3       8338.47       8934.34       125.01 o                         
   3  -6   3        147.21        153.93        15.57 o                         
   4  -6   3        931.61       1064.96        36.47 o                         
   5  -6   3        592.89        607.54        39.31 o                         
   6  -6   3        608.59        618.65        35.76 o                         
   7  -6   3         89.68         41.61        25.44 o                         
   8  -6   3         50.75         25.97        25.03 o                         
   9  -6   3        182.43        122.11        26.77 o                         
  10  -6   3        530.91        524.21        47.44 o                         
  11  -6   3        701.35        739.67        45.50 o                         
 -14  -5   3        539.99        556.09        49.62 o                         
 -13  -5   3       1150.85       1173.06       113.80 o                         
 -12  -5   3       1674.17       1777.40        89.78 o                         
 -11  -5   3        234.08        179.98        41.61 o                         
 -10  -5   3       2307.67       2494.86        74.51 o                         
  -9  -5   3         94.34         97.38        15.93 o                         
  -8  -5   3       1205.49       1287.08        41.17 o                         
  -7  -5   3       1352.24       1427.45        39.17 o                         
  -6  -5   3        700.93        668.59        24.36 o                         
  -5  -5   3        149.55        161.36        10.07 o                         
  -4  -5   3      10076.96       9977.69       162.41 o                         
  -3  -5   3       3739.94       4168.53        64.10 o                         
  -2  -5   3       4342.52       4580.55        66.43 o                         
  -1  -5   3       6047.91       6131.58        82.54 o                         
   0  -5   3       3217.08       3453.44        49.47 o                         
   1  -5   3      18072.30      19877.64       288.92 o                         
   2  -5   3       7969.32       8483.60       126.88 o                         
   3  -5   3       6245.10       6734.63       108.91 o                         
   4  -5   3        477.02        519.97        21.17 o                         
   5  -5   3         40.39         22.60        13.39 o                         
   6  -5   3        287.01        233.87        27.63 o                         
   7  -5   3        243.07        218.16        29.64 o                         
   8  -5   3          3.02          0.84        21.41 o                         
   9  -5   3         75.20         13.28        22.77 o                         
  10  -5   3         36.05          8.52        24.74 o                         
  11  -5   3        387.28        345.22        32.64 o                         
  12  -5   3        615.50        646.65        56.83 o                         
 -14  -4   3        108.99        168.62        32.40 o                         
 -13  -4   3        187.74        167.32        29.68 o                         
 -12  -4   3       1416.08       1621.00        73.33 o                         
 -11  -4   3       2595.21       2771.88       101.27 o                         
 -10  -4   3         57.76         61.98        18.57 o                         
  -9  -4   3        213.00        203.63        15.08 o                         
  -8  -4   3         30.86         47.69        11.96 o                         
  -7  -4   3        438.45        416.17        25.69 o                         
  -6  -4   3        417.78        398.40        17.10 o                         
  -5  -4   3       2444.54       2205.92        52.77 o                         
  -4  -4   3        762.62        787.33        21.28 o                         
  -3  -4   3       6584.81       6564.62        89.15 o                         
  -2  -4   3       4034.10       4108.94        57.49 o                         
  -1  -4   3       8888.66       9651.42       127.61 o                         
   0  -4   3      10910.97      11798.54       142.23 o                         
   1  -4   3      10677.68      11237.29       135.93 o                         
   2  -4   3      12378.63      13128.58       189.45 o                         
   3  -4   3       6991.59       7223.53       116.79 o                         
   4  -4   3        917.81        971.34        24.63 o                         
   5  -4   3         24.71         63.94        10.61 o                         
   6  -4   3        121.26        111.52        17.77 o                         
   7  -4   3          0.96          7.15        18.74 o                         
   8  -4   3         76.53         56.42        21.17 o                         
   9  -4   3        131.21         97.38        28.55 o                         
  10  -4   3        485.62        430.68        33.03 o                         
  11  -4   3         60.73         43.58        22.74 o                         
  12  -4   3        847.08        933.30        61.74 o                         
 -14  -3   3        737.08        817.46        52.70 o                         
 -13  -3   3         70.71         67.87        23.98 o                         
 -12  -3   3        673.42        699.87        40.13 o                         
 -11  -3   3       1153.29       1308.22        55.36 o                         
 -10  -3   3       2577.18       2757.14       121.82 o                         
  -9  -3   3          6.83         12.48        12.49 o                         
  -8  -3   3         90.89         81.92        10.46 o                         
  -7  -3   3        145.26        141.57        11.28 o                         
  -6  -3   3        543.49        500.93        17.42 o                         
  -5  -3   3       1406.73       1351.52        40.86 o                         
  -4  -3   3        180.35        158.88        12.34 o                         
  -3  -3   3       7554.03       7850.82       137.74 o                         
  -2  -3   3       7267.65       7406.35       126.50 o                         
  -1  -3   3      16547.68      17282.70       246.15 o                         
   0  -3   3       4682.04       4768.42        68.50 o                         
   1  -3   3      18563.96      20574.79       230.47 o                         
   2  -3   3       5674.82       5926.40        78.52 o                         
   3  -3   3       4298.96       4583.50        72.93 o                         
   4  -3   3       3496.20       3858.75        67.02 o                         
   5  -3   3       1598.40       1509.74        28.30 o                         
   6  -3   3        207.12        190.13        16.93 o                         
   7  -3   3         57.58         50.26        15.25 o                         
   8  -3   3        189.43        165.27        22.39 o                         
   9  -3   3        125.83         88.47        20.95 o                         
  10  -3   3        105.40         49.12        21.97 o                         
  11  -3   3        983.93       1032.41        58.24 o                         
  12  -3   3        787.39        744.21        58.70 o                         
  13  -3   3       1282.42       1400.69        85.21 o                         
 -14  -2   3        683.66        709.16        42.52 o                         
 -13  -2   3        155.66        187.52        23.36 o                         
 -12  -2   3       1147.25       1231.11        48.10 o                         
 -11  -2   3         95.67         91.57        19.81 o                         
 -10  -2   3        992.38       1134.21        46.28 o                         
  -9  -2   3         61.85         46.38        12.44 o                         
  -8  -2   3        293.92        323.97        19.42 o                         
  -7  -2   3       2420.44       2437.63       104.08 o                         
  -6  -2   3         40.21         38.45         7.41 o                         
  -5  -2   3       1412.17       1125.69        55.79 o                         
  -4  -2   3        421.71        425.18        18.12 o                         
  -3  -2   3       5817.89       5493.27        96.57 o                         
  -2  -2   3       2373.85       2204.16        42.01 o                         
  -1  -2   3      15526.34      15671.69       203.00 o                         
   0  -2   3      20514.24      21984.29       280.43 o                         
   1  -2   3        930.30        966.89        23.51 o                         
   2  -2   3       4654.28       4817.54        56.76 o                         
   3  -2   3        996.68       1050.28        21.95 o                         
   4  -2   3       8913.94       9399.33       134.47 o                         
   5  -2   3         60.11         58.47        10.23 o                         
   6  -2   3       1643.00       1637.62        28.20 o                         
   7  -2   3          3.59          7.27        10.01 o                         
   8  -2   3        216.43        218.32        21.54 o                         
   9  -2   3       2166.57       2077.97        59.26 o                         
  10  -2   3         17.24         17.13        18.20 o                         
  11  -2   3         49.74         53.58        24.93 o                         
  12  -2   3       3222.40       3566.79       108.20 o                         
  13  -2   3       2167.56       2302.87        91.94 o                         
 -14  -1   3         30.37         46.25        23.34 o                         
 -13  -1   3        574.20        615.83        62.60 o                         
 -12  -1   3          0.11         14.38        18.50 o                         
 -11  -1   3        577.87        643.02        31.68 o                         
 -10  -1   3         86.53         51.19        12.67 o                         
  -9  -1   3        598.83        539.46        45.84 o                         
  -8  -1   3        469.37        512.33        44.45 o                         
  -7  -1   3       3316.12       2356.48       201.83 o                         
  -6  -1   3       3558.34       3546.39       141.45 o                         
  -5  -1   3       1153.27        782.43        52.39 o                         
  -4  -1   3        600.80        426.03        30.20 o                         
  -3  -1   3        107.93         98.49         7.72 o                         
  -2  -1   3       6346.94       5732.03        83.26 o                         
  -1  -1   3       3803.37       3657.99        55.14 o                         
   0  -1   3       2740.17       2598.17        35.08 o                         
   1  -1   3       9004.96       9301.62       129.59 o                         
   2  -1   3        391.57        395.27        14.86 o                         
   3  -1   3       6637.96       6757.98        83.80 o                         
   4  -1   3       3326.22       3621.58        46.44 o                         
   5  -1   3       7344.40       7331.67       111.55 o                         
   6  -1   3        579.66        601.51        16.41 o                         
   7  -1   3          0.18          5.22         7.69 o                         
   8  -1   3         35.77         11.83        11.97 o                         
   9  -1   3       1313.81       1387.18        47.19 o                         
  10  -1   3        574.74        478.80        26.77 o                         
  11  -1   3         76.21         74.04        22.38 o                         
  12  -1   3         51.91         46.08        29.44 o                         
  13  -1   3       3317.26       3382.41       149.50 o                         
  14  -1   3       3631.79       4027.20       119.52 o                         
 -14   0   3       1976.19       2297.06        97.36 o                         
 -13   0   3        245.95        198.91        26.52 o                         
 -12   0   3        667.81        596.28        44.83 o                         
 -11   0   3          0.54          8.04        19.88 o                         
 -10   0   3        419.04        434.62        27.06 o                         
  -9   0   3          5.27         25.09        11.31 o                         
  -8   0   3        409.19        365.50        16.71 o                         
  -7   0   3        832.92       1074.73       102.63 o                         
  -6   0   3       1070.27        968.80        97.91 o                         
  -5   0   3       3949.16       3954.22       240.48 o                         
  -4   0   3       1705.58       2042.39       146.87 o                         
  -3   0   3      11197.91      10733.37       411.45 o                         
  -2   0   3        406.28        317.93        23.85 o                         
  -1   0   3      24325.66      22680.51       360.24 o                         
   0   0   3       7043.50       7150.00        95.25 o                         
   1   0   3      17564.75      17007.36       142.34 o                         
   2   0   3        953.93        878.73        21.40 o                         
   3   0   3        142.02        120.14         8.26 o                         
   4   0   3       1084.29       1037.41        18.56 o                         
   5   0   3       2237.96       2265.92        30.42 o                         
   6   0   3       4372.89       4618.42        81.45 o                         
   7   0   3       4684.63       5095.19        74.11 o                         
   8   0   3       1421.89       1385.12        28.13 o                         
   9   0   3         31.29         33.89        13.57 o                         
  10   0   3         26.77         21.08        14.10 o                         
  11   0   3        469.75        441.77        34.69 o                         
  12   0   3       1248.35       1421.64        58.80 o                         
  13   0   3        103.04         87.40        28.87 o                         
  14   0   3       2052.55       2114.78        77.80 o                         
 -13   1   3        761.07        797.55        59.41 o                         
 -12   1   3        101.75         76.54        27.06 o                         
 -11   1   3       1288.97       1308.48       151.32 o                         
 -10   1   3        152.34        172.56        20.61 o                         
  -9   1   3       1129.42       1121.92        37.72 o                         
  -8   1   3         74.52         58.42        13.49 o                         
  -7   1   3        350.52        254.40        14.41 o                         
  -6   1   3       2994.82       2420.26       207.69 o                         
  -5   1   3       1823.03       1829.84        79.39 o                         
  -4   1   3      17114.58      17568.98       944.75 o                         
  -3   1   3       7136.23       7010.93       363.30 o                         
  -2   1   3      23647.63      22718.12       679.51 o                         
  -1   1   3        363.97        324.66        14.50 o                         
   0   1   3      45833.56      44762.04       564.47 o                         
   1   1   3       7750.58       7672.87        57.69 o                         
   2   1   3       4276.82       3778.46        32.38 o                         
   3   1   3        920.91       1023.94        16.09 o                         
   4   1   3      13289.57      13534.26       174.56 o                         
   5   1   3        191.21        173.53        12.53 o                         
   6   1   3        370.34        421.09        11.33 o                         
   7   1   3        829.44        819.74        22.04 o                         
   8   1   3       1929.88       1936.98        34.64 o                         
   9   1   3       2932.80       3026.31        56.62 o                         
  10   1   3         58.84         60.74        13.56 o                         
  11   1   3        457.07        523.38        30.01 o                         
  12   1   3          1.30          3.35        19.46 o                         
  13   1   3       2077.13       2320.18        86.29 o                         
  14   1   3        395.20        405.89        41.52 o                         
  15   1   3       1100.37       1245.69        80.24 o                         
 -13   2   3         87.05         75.73        31.44 o                         
 -12   2   3       1819.35       1969.34       140.50 o                         
 -11   2   3        198.97        214.62        33.35 o                         
 -10   2   3       2794.22       3039.28       108.96 o                         
  -9   2   3        695.62        705.05        26.84 o                         
  -8   2   3         61.50         40.18        11.06 o                         
  -7   2   3        291.77        289.18        13.40 o                         
  -6   2   3        638.16        569.35        17.14 o                         
  -5   2   3       7660.99       7349.28       240.14 o                         
  -4   2   3       2170.65       2021.59        66.98 o                         
  -3   2   3       4426.54       3763.16       158.02 o                         
  -2   2   3       2473.50       2167.49        63.39 o                         
  -1   2   3      25527.66      23646.27       526.27 o                         
   0   2   3        884.84        802.50        22.89 o                         
   1   2   3      71568.09      70738.05       906.30 o                         
   2   2   3        641.84        750.21        24.99 o                         
   3   2   3      15370.55      15087.92       173.98 o                         
   4   2   3        171.16        251.11         8.91 o                         
   5   2   3       3887.20       4021.81        69.20 o                         
   6   2   3        339.26        380.03        10.24 o                         
   7   2   3       1180.28       1220.90        25.56 o                         
   8   2   3        870.85        980.43        21.55 o                         
   9   2   3       1213.39       1218.81        30.02 o                         
  10   2   3       1012.33       1073.07        44.63 o                         
  11   2   3        290.85        261.88        28.59 o                         
  12   2   3       2596.77       2729.71       108.80 o                         
  13   2   3        137.40        154.04        31.25 o                         
  14   2   3       2707.74       2867.29       116.29 o                         
  15   2   3        214.03        249.17        45.74 o                         
 -13   3   3        590.01        541.49        64.46 o                         
 -12   3   3         53.30         51.91        31.09 o                         
 -11   3   3        659.53        699.81        37.78 o                         
 -10   3   3         74.82         86.36        21.73 o                         
  -9   3   3        526.49        499.52        28.29 o                         
  -8   3   3         19.27         10.41        11.21 o                         
  -7   3   3        182.38        169.83        14.08 o                         
  -6   3   3          2.21          2.58         8.80 o                         
  -5   3   3        732.85        622.94        21.53 o                         
  -4   3   3       4443.24       4174.22       116.83 o                         
  -3   3   3       2236.60       2000.92        52.44 o                         
  -2   3   3       7006.65       6020.19       129.27 o                         
  -1   3   3       3790.74       3652.48        44.48 o                         
   0   3   3      32492.14      31352.70       368.74 o                         
   1   3   3        113.92        212.68        16.96 o                         
   2   3   3      30186.62      30166.98       417.77 o                         
   3   3   3       1829.96       1771.49        24.02 o                         
   4   3   3       1796.00       1768.25        29.20 o                         
   5   3   3       1958.86       2212.15        42.39 o                         
   6   3   3       3103.79       3160.42        56.45 o                         
   7   3   3        210.26        142.44         8.39 o                         
   8   3   3         56.27         54.19         8.80 o                         
   9   3   3        393.95        376.65        16.36 o                         
  10   3   3        416.47        444.41        23.88 o                         
  11   3   3       1986.25       2145.29        69.45 o                         
  12   3   3         16.36         22.89        20.83 o                         
  13   3   3       2930.59       2986.13        98.97 o                         
  14   3   3         59.42         52.39        29.60 o                         
  15   3   3       3194.20       3572.40       119.49 o                         
 -12   4   3        240.96        233.33        38.25 o                         
 -11   4   3         14.53          1.72        26.52 o                         
 -10   4   3         66.56         48.29        22.51 o                         
  -9   4   3          5.43         30.32        20.67 o                         
  -8   4   3         13.66         15.76        16.82 o                         
  -7   4   3        408.72        345.91        17.71 o                         
  -6   4   3       1097.73        939.88        45.27 o                         
  -5   4   3        667.81        638.40        22.94 o                         
  -4   4   3       3895.64       3663.52        92.05 o                         
  -3   4   3       1857.05       1561.46        32.87 o                         
  -2   4   3       1348.41       1310.33        26.98 o                         
  -1   4   3      15577.99      14796.85       221.52 o                         
   0   4   3       2467.48       2387.57        41.13 o                         
   1   4   3      15895.75      15468.44       145.59 o                         
   2   4   3        117.92        116.10        10.89 o                         
   3   4   3       4540.13       4416.27        64.82 o                         
   4   4   3       2736.61       3005.26        46.79 o                         
   5   4   3       8087.44       8100.02       114.05 o                         
   6   4   3        314.28        301.14        13.82 o                         
   7   4   3       4134.33       4424.60        70.32 o                         
   8   4   3        448.77        399.07        15.02 o                         
   9   4   3       1642.26       1600.56        30.86 o                         
  10   4   3       1110.80       1176.33        41.57 o                         
  11   4   3        104.93        136.98        30.53 o                         
  12   4   3       3750.33       3694.37        93.53 o                         
  13   4   3         35.96         72.25        22.50 o                         
  14   4   3       3522.01       3509.04       136.56 o                         
  15   4   3          0.29         19.47        34.80 o                         
 -12   5   3        123.42         59.44        44.64 o                         
 -11   5   3        284.99        223.76        39.75 o                         
 -10   5   3         70.53         41.20        30.54 o                         
  -9   5   3         75.40         33.20        23.56 o                         
  -8   5   3        180.28        150.21        26.19 o                         
  -7   5   3        551.18        512.92        29.99 o                         
  -6   5   3         19.38         15.63        11.99 o                         
  -5   5   3       1553.92       1400.76        39.16 o                         
  -4   5   3        883.22        729.83        24.14 o                         
  -3   5   3       5069.74       4733.93        73.50 o                         
  -2   5   3       5391.27       5236.80        87.95 o                         
  -1   5   3       9968.04       9680.02       150.11 o                         
   0   5   3       5643.78       5665.60        82.15 o                         
   1   5   3       2870.36       2834.12        55.61 o                         
   2   5   3       9509.29       9829.08       105.64 o                         
   3   5   3        434.50        451.38        14.12 o                         
   4   5   3        187.65        127.84         8.49 o                         
   5   5   3       2604.15       3031.29        47.28 o                         
   6   5   3       5862.72       5967.34        85.96 o                         
   7   5   3         89.38         68.64         9.12 o                         
   8   5   3          1.94          7.87         8.30 o                         
   9   5   3        224.74        211.90        13.05 o                         
  10   5   3       2518.05       2652.39        76.07 o                         
  11   5   3        482.02        540.48        35.61 o                         
  12   5   3        488.84        461.25        44.50 o                         
  13   5   3       1302.91       1265.53        51.29 o                         
  14   5   3        329.08        384.47        64.30 o                         
  15   5   3       2206.76       2415.96       156.07 o                         
 -11   6   3        345.28        318.44        50.74 o                         
 -10   6   3        357.88        334.16        44.99 o                         
  -9   6   3        291.97        214.68        31.99 o                         
  -8   6   3          6.99         27.31        23.48 o                         
  -7   6   3        412.61        374.11        33.20 o                         
  -6   6   3       1130.82       1067.72        48.36 o                         
  -5   6   3       1228.86       1107.61        41.80 o                         
  -4   6   3       7827.25       7437.27       149.35 o                         
  -3   6   3       2797.10       2543.75        40.25 o                         
  -2   6   3       7642.40       7434.34       160.05 o                         
  -1   6   3       7829.23       8110.86       128.16 o                         
   0   6   3      13166.82      13484.52       166.00 o                         
   1   6   3       6625.28       6898.92       115.21 o                         
   2   6   3       9276.97       9928.10       154.90 o                         
   3   6   3       4382.09       4812.88        70.66 o                         
   4   6   3        169.81        182.01        12.35 o                         
   5   6   3       1840.90       2005.93        30.79 o                         
   6   6   3        478.93        552.86        17.27 o                         
   7   6   3          6.36          9.15         7.35 o                         
   8   6   3         65.69         31.45         8.22 o                         
   9   6   3       1358.22       1397.46        37.14 o                         
  10   6   3         21.45          6.06        13.86 o                         
  11   6   3       1329.48       1427.16        60.87 o                         
  12   6   3        212.42        193.51        28.24 o                         
  13   6   3        199.98        170.51        44.02 o                         
  14   6   3       1163.48       1168.88        68.34 o                         
  15   6   3         66.26         97.21        70.28 o                         
 -11   7   3        606.33        543.66        91.90 o                         
 -10   7   3        216.66        158.76        82.88 o                         
  -9   7   3        220.22        205.34        52.39 o                         
  -8   7   3        478.90        473.79        47.55 o                         
  -7   7   3         80.35         44.75        29.09 o                         
  -6   7   3        158.60        157.68        29.77 o                         
  -5   7   3       4835.34       4462.71       101.66 o                         
  -4   7   3        353.43        302.07        18.81 o                         
  -3   7   3      11660.73      11258.67       167.54 o                         
  -2   7   3       3433.18       3424.69        51.99 o                         
  -1   7   3       9851.42      10333.09       136.04 o                         
   0   7   3        234.30        195.08        10.08 o                         
   1   7   3      19015.29      20791.82       260.10 o                         
   2   7   3       4433.92       4553.66        80.41 o                         
   3   7   3       5142.79       5685.54        84.06 o                         
   4   7   3        303.28        247.77        15.28 o                         
   5   7   3         42.29         32.29         9.54 o                         
   6   7   3        200.52        205.37        12.79 o                         
   7   7   3        167.74        222.38        12.87 o                         
   8   7   3          0.89         12.00         9.88 o                         
   9   7   3        465.20        436.31        23.89 o                         
  10   7   3       2854.74       2791.66        78.46 o                         
  11   7   3       1150.55       1140.70        55.77 o                         
  12   7   3       1266.56       1250.35        59.17 o                         
  13   7   3       1575.73       1553.05        80.82 o                         
  14   7   3       1043.96       1074.17        71.24 o                         
  15   7   3        770.55        799.25        61.11 o                         
 -10   8   3         96.63        126.48        40.85 o                         
  -9   8   3          3.49         27.10        34.75 o                         
  -8   8   3        294.51        249.23        74.13 o                         
  -7   8   3          5.88         21.60        27.33 o                         
  -6   8   3        158.38        128.81        21.04 o                         
  -5   8   3        755.42        724.13        39.67 o                         
  -4   8   3       5905.17       5570.48       146.54 o                         
  -3   8   3         27.89         24.50        13.80 o                         
  -2   8   3       2277.46       2291.01        46.37 o                         
  -1   8   3       1028.94        989.27        24.77 o                         
   0   8   3       3755.62       3831.63        65.07 o                         
   1   8   3       3012.48       3305.77        46.46 o                         
   2   8   3       4044.35       4105.02        59.70 o                         
   3   8   3       7631.50       8426.17       124.56 o                         
   4   8   3        164.43        200.61        10.95 o                         
   5   8   3       2259.23       2634.35        50.75 o                         
   6   8   3       2404.83       2553.22        44.14 o                         
   7   8   3         90.80         62.00        10.60 o                         
   8   8   3        634.17        666.52        24.72 o                         
   9   8   3         88.94         95.78        16.90 o                         
  10   8   3        727.58        721.79        34.18 o                         
  11   8   3       5616.31       5730.80       163.73 o                         
  12   8   3       1708.02       1690.47        71.49 o                         
  13   8   3       2247.46       2350.53       100.78 o                         
  14   8   3        469.49        511.53        53.28 o                         
  15   8   3        700.06        744.08        61.64 o                         
  -9   9   3         14.14          1.22        36.70 o                         
  -8   9   3        236.76        218.87        43.56 o                         
  -7   9   3          4.27          0.86        32.33 o                         
  -6   9   3        429.41        415.95        38.02 o                         
  -5   9   3        546.68        436.54        34.87 o                         
  -4   9   3        409.74        414.78        31.78 o                         
  -3   9   3       2032.93       2043.30        68.41 o                         
  -2   9   3        235.30        245.15        22.88 o                         
  -1   9   3       1771.04       1851.24        45.01 o                         
   0   9   3       2240.47       2273.56        48.26 o                         
   1   9   3       5671.18       5823.72       102.79 o                         
   2   9   3       6455.48       6903.17        99.17 o                         
   3   9   3       5557.23       5982.28        97.44 o                         
   4   9   3      10600.01      11319.48       154.93 o                         
   5   9   3         26.72         57.92        11.72 o                         
   6   9   3        391.66        376.72        18.26 o                         
   7   9   3       1072.11       1126.85        33.46 o                         
   8   9   3        321.40        302.39        22.80 o                         
   9   9   3       1096.45       1064.84        42.59 o                         
  10   9   3       1236.46       1236.91        54.03 o                         
  11   9   3        830.61        904.86        42.74 o                         
  12   9   3       3658.27       3554.26       113.68 o                         
  13   9   3       1413.11       1520.67        79.08 o                         
  14   9   3       2508.56       2510.94       107.81 o                         
  15   9   3        943.90        966.79        87.05 o                         
  -9  10   3        549.20        319.50       103.92 o                         
  -8  10   3         32.80         25.44        40.06 o                         
  -7  10   3        203.02        137.19        45.22 o                         
  -6  10   3        110.17         63.41        24.31 o                         
  -5  10   3        708.85        669.28        38.89 o                         
  -4  10   3        511.56        482.61        36.48 o                         
  -3  10   3       1693.87       1753.79        64.21 o                         
  -2  10   3       5145.92       5272.32       161.01 o                         
  -1  10   3       1006.51        998.82        41.55 o                         
   0  10   3       3380.34       3615.27        68.44 o                         
   1  10   3        185.09        176.70        17.40 o                         
   2  10   3       3719.62       3968.93        73.43 o                         
   3  10   3       4599.10       5000.10        85.36 o                         
   4  10   3        834.61        968.10        34.23 o                         
   5  10   3       5524.91       5834.98        90.39 o                         
   6  10   3          2.94          9.49        12.38 o                         
   7  10   3         20.76         12.71        15.53 o                         
   8  10   3        517.74        526.11        29.79 o                         
   9  10   3         11.22          1.72        16.60 o                         
  10  10   3          9.58         20.21        17.78 o                         
  11  10   3       2608.63       2500.55        69.33 o                         
  12  10   3         14.93         10.72        25.58 o                         
  13  10   3       3998.70       4098.63       134.03 o                         
  14  10   3        326.04        302.66        40.71 o                         
  15  10   3        638.92        582.45        61.51 o                         
  -8  11   3        189.06        187.94        62.85 o                         
  -7  11   3        492.47        389.88        36.74 o                         
  -6  11   3         65.51         17.07        28.71 o                         
  -5  11   3         54.07         36.93        26.77 o                         
  -4  11   3       1269.85       1231.63        59.29 o                         
  -3  11   3       4760.73       5076.53       134.08 o                         
  -2  11   3        733.61        797.07        46.22 o                         
  -1  11   3       8229.64       8764.97       189.96 o                         
   0  11   3        837.26        753.32        36.89 o                         
   1  11   3       1906.13       2116.64        46.14 o                         
   2  11   3        420.73        466.19        20.74 o                         
   3  11   3       4900.28       5236.81        88.17 o                         
   4  11   3       3012.97       3159.58        67.86 o                         
   5  11   3        288.57        297.52        24.78 o                         
   6  11   3        973.49        972.35        39.03 o                         
   7  11   3         14.48         10.32        18.15 o                         
   8  11   3          9.92          0.29        18.10 o                         
   9  11   3        691.39        746.45        37.72 o                         
  10  11   3        297.88        283.35        27.25 o                         
  11  11   3        616.77        572.66        31.64 o                         
  12  11   3       2442.66       2558.25       107.12 o                         
  13  11   3         70.72         49.02        32.61 o                         
  14  11   3        930.08        967.18        83.83 o                         
  -7  12   3        342.13        141.71        90.18 o                         
  -6  12   3        901.50        909.69        60.99 o                         
  -5  12   3         11.44         19.21        32.35 o                         
  -4  12   3        260.09        330.27        36.82 o                         
  -3  12   3       2611.22       2789.83       110.68 o                         
  -2  12   3       6856.41       7119.67       181.98 o                         
  -1  12   3        102.69        123.98        29.15 o                         
   0  12   3       8034.77       8418.14       241.28 o                         
   1  12   3        988.40       1014.82        55.05 o                         
   2  12   3       3301.40       3444.31        71.35 o                         
   3  12   3        135.10        127.27        18.58 o                         
   4  12   3       3693.15       3734.01        75.90 o                         
   5  12   3        575.82        639.96        35.49 o                         
   6  12   3         48.84         13.53        18.80 o                         
   7  12   3         76.09         56.68        20.95 o                         
   8  12   3        384.63        378.75        29.21 o                         
   9  12   3        273.39        250.28        27.98 o                         
  10  12   3        497.86        424.41        30.97 o                         
  11  12   3        780.67        827.59        46.70 o                         
  12  12   3        589.68        597.44        51.76 o                         
  13  12   3       1675.27       1684.90        86.90 o                         
  14  12   3         12.47          0.86        43.00 o                         
  -5  13   3         67.32         61.42        36.14 o                         
  -4  13   3          1.88          0.00        31.78 o                         
  -3  13   3        670.72        565.54        45.85 o                         
  -2  13   3       1761.01       1935.75        69.59 o                         
  -1  13   3       6248.36       6372.26       169.72 o                         
   0  13   3        146.95        128.70        26.74 o                         
   1  13   3       4321.12       4402.96       117.13 o                         
   2  13   3       1011.06        914.35        56.34 o                         
   3  13   3       3524.49       3716.44       106.09 o                         
   4  13   3        316.03        300.68        29.08 o                         
   5  13   3       1188.26       1133.04        41.34 o                         
   6  13   3         72.85         71.94        25.44 o                         
   7  13   3         78.29         37.87        25.87 o                         
   8  13   3        819.56        779.96        43.95 o                         
   9  13   3        220.32        181.90        29.61 o                         
  10  13   3         80.10         42.46        25.94 o                         
  11  13   3        497.35        446.37        37.32 o                         
  12  13   3       1285.67       1115.97        64.87 o                         
  13  13   3        455.11        419.77        51.48 o                         
  -4  14   3         45.22         30.53        35.08 o                         
  -3  14   3        388.07        332.80        43.99 o                         
  -2  14   3       1112.52       1082.62        54.59 o                         
  -1  14   3        557.14        478.05        53.41 o                         
   0  14   3       4634.23       4609.68       197.17 o                         
   1  14   3        416.13        453.44        46.69 o                         
   2  14   3       1674.83       1693.28       107.73 o                         
   3  14   3        554.36        492.34        60.11 o                         
   4  14   3       3443.39       3641.61       138.20 o                         
   5  14   3         88.34         96.83        24.20 o                         
   6  14   3        358.60        356.52        34.96 o                         
   7  14   3          0.81         11.61        24.51 o                         
   8  14   3          0.07          0.64        23.86 o                         
   9  14   3        195.99        198.72        31.32 o                         
  10  14   3          9.98          9.08        27.37 o                         
  11  14   3        941.33        910.35        65.44 o                         
  12  14   3        410.26        362.27        34.30 o                         
  -2  15   3       1230.51       1171.25       139.14 o                         
  -1  15   3       1197.11       1078.74       115.95 o                         
   0  15   3        761.64        741.20       103.06 o                         
   1  15   3       1566.88       1612.85       131.84 o                         
   2  15   3        211.10        235.57        52.13 o                         
   3  15   3       1883.79       2023.26       116.58 o                         
   4  15   3        115.84        163.40        47.53 o                         
   5  15   3        890.30        742.92       104.78 o                         
   6  15   3         21.94          6.29        38.74 o                         
   7  15   3        237.36        213.90        34.00 o                         
   8  15   3         71.38         48.40        30.79 o                         
   9  15   3          0.13         11.53        30.21 o                         
  10  15   3         92.08         71.94        32.88 o                         
  11  15   3         89.66         74.20        30.95 o                         
   0  16   3        795.43        758.38       107.36 o                         
   1  16   3       1281.30       1296.03       136.56 o                         
   2  16   3        818.63        675.44       121.10 o                         
   3  16   3        190.85        197.50        53.74 o                         
   4  16   3        548.97        529.19       113.37 o                         
   5  16   3          0.13          0.86        59.26 o                         
   6  16   3         77.93        101.35        69.57 o                         
   7  16   3         82.05         10.67        42.55 o                         
   8  16   3         25.57         25.58        44.89 o                         
   9  16   3         74.21         46.89        33.73 o                         
  -6 -13   4        366.38        321.08        36.62 o                         
  -5 -13   4        617.88        515.55        45.11 o                         
  -4 -13   4       1572.04       1692.46        77.86 o                         
  -3 -13   4         45.81         39.81        39.78 o                         
  -2 -13   4       1042.54        922.42       109.93 o                         
  -1 -13   4          0.09          8.59        66.13 o                         
   0 -13   4        316.85        292.01        79.02 o                         
  -8 -12   4       1087.54       1016.53        67.72 o                         
  -7 -12   4        144.64         88.50        26.40 o                         
  -6 -12   4       1152.94       1070.97        67.51 o                         
  -5 -12   4        307.48        334.89        37.70 o                         
  -4 -12   4        567.05        563.34        44.17 o                         
  -3 -12   4       2102.61       2177.24        86.97 o                         
  -2 -12   4         89.07         66.37        35.61 o                         
  -1 -12   4         23.82         13.10        38.64 o                         
   0 -12   4         58.18        111.65        73.00 o                         
   1 -12   4        146.43        106.33        40.51 o                         
   2 -12   4         76.04        142.14        53.44 o                         
   3 -12   4        425.85        399.28       141.71 o                         
 -10 -11   4         14.82          8.80        37.92 o                         
  -9 -11   4       2246.44       2279.03       155.08 o                         
  -8 -11   4       1244.32       1225.64       112.69 o                         
  -7 -11   4       2228.94       2156.13        76.22 o                         
  -6 -11   4        336.13        327.20        67.19 o                         
  -5 -11   4       4152.81       4371.99       126.09 o                         
  -4 -11   4        697.53        672.68        40.87 o                         
  -3 -11   4       1718.71       1752.95        67.07 o                         
  -2 -11   4        771.66        745.32        45.36 o                         
  -1 -11   4        443.94        440.92        36.11 o                         
   0 -11   4          2.65          9.84        37.29 o                         
   1 -11   4         78.55         30.01        39.09 o                         
   2 -11   4        126.22         89.13        50.01 o                         
   3 -11   4         71.60         40.26        47.65 o                         
   4 -11   4       1094.94       1066.71       123.68 o                         
   5 -11   4        108.87         72.14        77.30 o                         
 -11 -10   4         26.63         12.60        37.17 o                         
 -10 -10   4       1192.92       1245.78        81.45 o                         
  -9 -10   4         10.72          5.27        28.91 o                         
  -8 -10   4       3412.98       3629.36       133.76 o                         
  -7 -10   4        246.12        228.55        34.87 o                         
  -6 -10   4       3472.71       3558.48        93.29 o                         
  -5 -10   4        190.28        110.73        23.77 o                         
  -4 -10   4       4735.99       4832.56       121.95 o                         
  -3 -10   4       2519.32       2674.62        81.17 o                         
  -2 -10   4       1915.30       1852.37        64.33 o                         
  -1 -10   4        252.20        297.32        30.56 o                         
   0 -10   4        334.17        290.90        26.21 o                         
   1 -10   4        169.51        132.61        33.99 o                         
   2 -10   4        576.82        558.07        66.12 o                         
   3 -10   4        111.08        111.32        46.66 o                         
   4 -10   4          6.26          5.50        41.89 o                         
   5 -10   4       2577.76       2968.24       207.85 o                         
   6 -10   4         67.31         55.83        72.14 o                         
 -12  -9   4         93.32          0.00        45.52 o                         
 -11  -9   4         90.78         27.01        29.65 o                         
 -10  -9   4        958.35       1088.20        65.11 o                         
  -9  -9   4       1628.72       1639.95       122.85 o                         
  -8  -9   4        132.27         79.60        29.56 o                         
  -7  -9   4       2008.04       2054.54        79.71 o                         
  -6  -9   4        138.96         97.28        19.13 o                         
  -5  -9   4       3959.43       3983.29       102.71 o                         
  -4  -9   4        526.40        537.63        31.86 o                         
  -3  -9   4       4520.72       4651.93       118.33 o                         
  -2  -9   4       1796.14       1770.21        73.43 o                         
  -1  -9   4        931.16        960.60        41.29 o                         
   0  -9   4         32.24         32.74        19.57 o                         
   1  -9   4         98.04        129.55        21.75 o                         
   2  -9   4          4.77         12.90        31.03 o                         
   3  -9   4          0.00         24.05        40.08 o                         
   4  -9   4         16.09         23.19        40.69 o                         
   5  -9   4         30.07          1.72        54.97 o                         
   6  -9   4       3640.38       3713.74       227.60 o                         
   7  -9   4        280.87        410.54        84.17 o                         
   8  -9   4       1336.98       1318.36       127.97 o                         
 -12  -8   4         45.87         25.18        28.32 o                         
 -11  -8   4        549.46        558.39        44.56 o                         
 -10  -8   4        694.21        704.00        61.61 o                         
  -9  -8   4        541.56        503.80        51.59 o                         
  -8  -8   4       2086.81       2066.40        77.56 o                         
  -7  -8   4        278.85        261.46        39.64 o                         
  -6  -8   4       2131.95       2166.77        99.27 o                         
  -5  -8   4         18.58         13.96        16.76 o                         
  -4  -8   4       4132.02       4114.46       106.22 o                         
  -3  -8   4        710.11        690.22        34.61 o                         
  -2  -8   4       1858.48       1982.91        64.03 o                         
  -1  -8   4       2462.71       2503.00        68.81 o                         
   0  -8   4          2.93          8.65        17.08 o                         
   1  -8   4        630.15        580.69        48.52 o                         
   2  -8   4          0.93          2.10        16.66 o                         
   3  -8   4        757.69        731.18        38.82 o                         
   4  -8   4          0.12          3.16        22.49 o                         
   5  -8   4        162.07        151.00        25.77 o                         
   6  -8   4        215.88        186.58        28.72 o                         
   7  -8   4       1703.53       1843.85        68.45 o                         
   8  -8   4        583.47        531.86        69.89 o                         
   9  -8   4       1206.12       1275.42        64.58 o                         
 -12  -7   4         93.38         40.14        33.94 o                         
 -11  -7   4        159.99        199.40        40.07 o                         
 -10  -7   4       1257.97       1295.66        58.66 o                         
  -9  -7   4        824.65        820.72        42.65 o                         
  -8  -7   4       1544.66       1537.39        62.78 o                         
  -7  -7   4       6219.77       6221.42       153.30 o                         
  -6  -7   4        197.00        205.83        23.38 o                         
  -5  -7   4       4710.53       4731.16       150.95 o                         
  -4  -7   4        132.62        121.25        17.90 o                         
  -3  -7   4       3025.70       3151.41        82.95 o                         
  -2  -7   4        621.41        594.93        26.95 o                         
  -1  -7   4        773.27        762.84        30.72 o                         
   0  -7   4         39.51         36.47        12.19 o                         
   1  -7   4         30.85         41.15        11.77 o                         
   2  -7   4        201.49        217.39        16.53 o                         
   3  -7   4          2.35          4.98        12.79 o                         
   4  -7   4        422.56        317.57        26.03 o                         
   5  -7   4        145.67        132.37        22.19 o                         
   6  -7   4       1500.73       1731.67        65.99 o                         
   7  -7   4          2.55          0.86        23.74 o                         
   8  -7   4       2797.08       2853.37        85.46 o                         
   9  -7   4        518.43        567.30        44.73 o                         
  10  -7   4        455.44        530.62        48.89 o                         
 -13  -6   4         54.77         38.26        31.36 o                         
 -12  -6   4        299.58        362.42        64.42 o                         
 -11  -6   4        111.60        107.12        23.83 o                         
 -10  -6   4        516.52        596.76        36.81 o                         
  -9  -6   4       1968.59       2058.98        75.45 o                         
  -8  -6   4       8508.33       8570.55       258.12 o                         
  -7  -6   4       1750.02       1653.64        61.61 o                         
  -6  -6   4       4656.94       4655.42       107.27 o                         
  -5  -6   4       1931.99       2018.71        61.32 o                         
  -4  -6   4       4774.39       4885.53        99.43 o                         
  -3  -6   4       2752.19       2923.73        67.44 o                         
  -2  -6   4       2017.57       2002.28        38.00 o                         
  -1  -6   4         48.50         35.69        10.99 o                         
   0  -6   4         73.93         72.28        13.00 o                         
   1  -6   4        117.21        107.33        12.46 o                         
   2  -6   4        664.99        623.21        19.53 o                         
   3  -6   4        496.82        508.11        20.35 o                         
   4  -6   4       1632.54       1602.25        41.40 o                         
   5  -6   4          5.29         18.50        17.61 o                         
   6  -6   4       1436.99       1480.43        47.47 o                         
   7  -6   4       3668.80       3717.10       103.08 o                         
   8  -6   4          5.48         13.51        23.91 o                         
   9  -6   4       1202.05       1176.94        59.26 o                         
  10  -6   4          0.07         15.42        28.34 o                         
  11  -6   4        585.79        641.81        45.48 o                         
 -13  -5   4        170.47        241.78        35.70 o                         
 -12  -5   4         13.73          0.00        23.92 o                         
 -11  -5   4         43.49         22.10        27.15 o                         
 -10  -5   4       1056.01       1163.20        64.67 o                         
  -9  -5   4       1992.38       1968.67        91.34 o                         
  -8  -5   4       2287.63       2459.84        61.76 o                         
  -7  -5   4       9524.66       9321.87       226.26 o                         
  -6  -5   4       1220.19       1201.11        44.43 o                         
  -5  -5   4       4156.75       4207.75        82.71 o                         
  -4  -5   4       6427.91       6492.28        99.11 o                         
  -3  -5   4       6118.39       6543.03        95.46 o                         
  -2  -5   4        350.43        363.68        14.13 o                         
  -1  -5   4       2451.39       2556.89        42.80 o                         
   0  -5   4          1.06          2.88         9.04 o                         
   1  -5   4       1668.72       1723.97        35.79 o                         
   2  -5   4        771.37        714.38        19.32 o                         
   3  -5   4       1084.46       1036.60        27.51 o                         
   4  -5   4       1112.36       1288.17        33.10 o                         
   5  -5   4       1188.14       1220.92        39.32 o                         
   6  -5   4       1335.41       1314.74        42.21 o                         
   7  -5   4       1275.03       1190.63        53.62 o                         
   8  -5   4       4799.05       5105.63       126.17 o                         
   9  -5   4         43.78         22.54        23.22 o                         
  10  -5   4       2053.05       2130.13        78.04 o                         
  11  -5   4        145.92         85.16        29.14 o                         
 -13  -4   4        118.99         89.45        27.03 o                         
 -12  -4   4         41.24         57.81        24.97 o                         
 -11  -4   4         31.53         10.68        21.85 o                         
 -10  -4   4         10.26          4.69        19.16 o                         
  -9  -4   4       3018.75       3367.77       120.89 o                         
  -8  -4   4       3483.81       3543.10       119.62 o                         
  -7  -4   4       3193.33       3109.34        64.99 o                         
  -6  -4   4       4639.02       4377.16       103.77 o                         
  -5  -4   4       1322.51       1189.06        33.31 o                         
  -4  -4   4       5625.69       5509.81       115.31 o                         
  -3  -4   4       3551.72       3494.98        55.61 o                         
  -2  -4   4       5208.88       5050.65        82.84 o                         
  -1  -4   4          1.76          7.41         6.39 o                         
   0  -4   4       1589.39       1630.12        30.53 o                         
   1  -4   4        790.15        829.83        19.40 o                         
   2  -4   4         51.84         32.20        10.12 o                         
   3  -4   4       4266.47       4687.30        77.00 o                         
   4  -4   4        664.34        619.16        22.13 o                         
   5  -4   4       1379.88       1478.16        37.74 o                         
   6  -4   4       1864.93       1851.31        54.53 o                         
   7  -4   4       7894.88       8130.74       169.29 o                         
   8  -4   4       2162.39       2217.73        65.94 o                         
   9  -4   4       6994.19       7094.43       185.20 o                         
  10  -4   4        644.74        638.55        38.04 o                         
  11  -4   4       1880.31       1951.55        72.35 o                         
  12  -4   4         53.46         58.88        24.35 o                         
 -13  -3   4          1.66          4.45        22.23 o                         
 -12  -3   4        533.82        570.87        40.67 o                         
 -11  -3   4         34.82         20.99        20.05 o                         
 -10  -3   4        584.03        662.31        69.47 o                         
  -9  -3   4        883.02        879.64        68.37 o                         
  -8  -3   4       3212.92       3176.36       176.20 o                         
  -7  -3   4       1043.38        938.14        31.93 o                         
  -6  -3   4       1594.39       1516.88        43.23 o                         
  -5  -3   4       8253.89       7783.41       186.21 o                         
  -4  -3   4         41.84         36.91         8.56 o                         
  -3  -3   4      11588.27      11633.34       193.65 o                         
  -2  -3   4        359.61        319.92         9.94 o                         
  -1  -3   4      12953.14      13544.11       184.84 o                         
   0  -3   4        809.43        983.11        21.63 o                         
   1  -3   4        764.54        724.42        20.00 o                         
   2  -3   4        132.07        103.62        10.25 o                         
   3  -3   4        232.31        229.91        13.70 o                         
   4  -3   4       1666.98       1834.64        37.94 o                         
   5  -3   4        309.46        288.98        14.13 o                         
   6  -3   4       1864.05       1916.95        46.37 o                         
   7  -3   4       4614.69       4639.29       108.39 o                         
   8  -3   4       6836.89       7251.23       159.70 o                         
   9  -3   4       1355.99       1471.46        53.39 o                         
  10  -3   4       5194.75       5353.96       128.18 o                         
  11  -3   4        723.07        624.28        61.42 o                         
  12  -3   4       1180.62       1197.30        48.96 o                         
  13  -3   4          6.58          7.40        30.62 o                         
 -13  -2   4        392.39        420.39        31.86 o                         
 -12  -2   4         49.30         40.67        19.57 o                         
 -11  -2   4        821.85        918.67        64.83 o                         
 -10  -2   4        121.78         83.83        15.83 o                         
  -9  -2   4       2581.14       2823.01       135.21 o                         
  -8  -2   4        102.18         87.15        11.16 o                         
  -7  -2   4       5129.98       5194.48       195.30 o                         
  -6  -2   4       4522.06       4349.09       156.49 o                         
  -5  -2   4       4673.55       4364.99       147.31 o                         
  -4  -2   4      12917.19      12498.70       248.95 o                         
  -3  -2   4      10639.29       9905.38       142.30 o                         
  -2  -2   4       7944.95       7542.56        99.83 o                         
  -1  -2   4       4950.21       5156.39        60.18 o                         
   0  -2   4       4481.59       4302.91        60.73 o                         
   1  -2   4       2545.97       2631.09        39.80 o                         
   2  -2   4       2484.71       2431.41        40.24 o                         
   3  -2   4        149.79        137.29        11.59 o                         
   4  -2   4          0.66          3.81         8.09 o                         
   5  -2   4        445.81        473.76        14.67 o                         
   6  -2   4       1286.30       1340.94        26.20 o                         
   7  -2   4       2379.06       2521.41        56.82 o                         
   8  -2   4       4044.57       4128.44       101.17 o                         
   9  -2   4       5175.51       5318.05       125.43 o                         
  10  -2   4        936.74        962.12        42.37 o                         
  11  -2   4       1326.34       1431.80        48.34 o                         
  12  -2   4        179.99        162.69        31.91 o                         
  13  -2   4       2574.22       3066.14       119.75 o                         
 -13  -1   4          4.24         19.09        17.21 o                         
 -12  -1   4       1276.47       1501.07       114.23 o                         
 -11  -1   4         60.74         31.93        15.18 o                         
 -10  -1   4       3576.51       3850.31       229.21 o                         
  -9  -1   4        413.11        341.04        31.71 o                         
  -8  -1   4       3959.46       4397.74       204.86 o                         
  -7  -1   4        160.37        170.03        32.99 o                         
  -6  -1   4      15802.77      16631.49       733.09 o                         
  -5  -1   4        585.61        417.21        34.40 o                         
  -4  -1   4      12065.39      10845.01       425.69 o                         
  -3  -1   4       1428.65       1342.50        33.45 o                         
  -2  -1   4      10477.18       9985.82       180.00 o                         
  -1  -1   4          1.93         10.33         5.93 o                         
   0  -1   4        807.22        837.21        15.77 o                         
   1  -1   4       1260.52       1245.48        17.65 o                         
   2  -1   4       6491.99       7003.93        89.11 o                         
   3  -1   4        174.59        191.01        10.65 o                         
   4  -1   4         38.44         40.84         8.24 o                         
   5  -1   4       1825.06       1887.99        36.81 o                         
   6  -1   4         79.26         83.79        12.44 o                         
   7  -1   4       4462.93       4525.93        70.85 o                         
   8  -1   4        421.19        427.95        22.94 o                         
   9  -1   4       2261.83       2437.78        71.41 o                         
  10  -1   4       1268.81       1286.33        43.82 o                         
  11  -1   4       1555.01       1511.62        53.60 o                         
  12  -1   4        891.60        951.63        57.50 o                         
  13  -1   4         55.06         12.62        32.20 o                         
  14  -1   4       2047.61       2356.13        87.00 o                         
 -13   0   4          5.13         28.35        18.93 o                         
 -12   0   4        152.27        153.30        26.01 o                         
 -11   0   4        646.34        757.03        59.01 o                         
 -10   0   4          6.19         10.25        10.81 o                         
  -9   0   4       2983.31       3404.82       119.78 o                         
  -8   0   4        393.09        330.66        77.30 o                         
  -7   0   4       6660.88       6181.26       337.53 o                         
  -6   0   4          2.70          1.72        40.37 o                         
  -5   0   4      17664.14      18860.71       998.86 o                         
  -3   0   4       5543.38       4631.13       204.42 o                         
  -2   0   4        852.95        758.69        25.73 o                         
  -1   0   4       5187.18       4841.82        90.47 o                         
   0   0   4        131.76        157.35         7.27 o                         
   1   0   4       2744.71       2650.78        37.35 o                         
   2   0   4        597.98        590.65        10.95 o                         
   3   0   4       2827.58       2710.52        39.36 o                         
   4   0   4       3694.93       3617.50        54.56 o                         
   5   0   4          1.09          6.27         7.55 o                         
   6   0   4       3253.24       3448.85        59.32 o                         
   7   0   4        814.31        898.12        24.66 o                         
   8   0   4       7874.33       8084.20       133.10 o                         
   9   0   4       1351.79       1394.04        41.33 o                         
  10   0   4       1575.30       1582.56        46.57 o                         
  11   0   4        219.01        231.21        25.44 o                         
  12   0   4        675.45        620.20        37.83 o                         
  13   0   4        875.25        886.23        51.20 o                         
  14   0   4         22.34          7.05        29.08 o                         
 -13   1   4         23.79          6.75        23.83 o                         
 -12   1   4          8.79         12.45        21.38 o                         
 -11   1   4        208.75        220.97        26.66 o                         
 -10   1   4       2717.48       3269.93       169.18 o                         
  -9   1   4         19.89         23.33        12.59 o                         
  -8   1   4       2683.69       2552.68       188.31 o                         
  -7   1   4          0.42          3.44        17.59 o                         
  -6   1   4       8686.30       8678.85       463.79 o                         
  -5   1   4        246.91        344.41        55.83 o                         
  -3   1   4       2742.22       3251.60       140.85 o                         
  -2   1   4       5090.92       4414.16        96.82 o                         
  -1   1   4        897.59        813.39        15.95 o                         
   0   1   4      13336.06      13087.27       162.00 o                         
   1   1   4        838.12        712.74        17.29 o                         
   2   1   4       1525.45       1537.08        19.18 o                         
   3   1   4       4343.74       4323.79        55.77 o                         
   4   1   4        795.52        912.02        19.43 o                         
   5   1   4       5596.95       5507.36        63.78 o                         
   6   1   4          0.25          8.61         7.58 o                         
   7   1   4       7216.76       7285.80       112.22 o                         
   8   1   4        414.64        404.14        15.69 o                         
   9   1   4       7148.66       7102.07       130.14 o                         
  10   1   4       2343.48       2392.21        58.68 o                         
  11   1   4       2759.69       2794.64        68.43 o                         
  12   1   4        199.76        209.41        27.76 o                         
  13   1   4       1379.48       1486.42        69.77 o                         
  14   1   4        342.32        360.59        43.84 o                         
  15   1   4         20.50          0.00        46.16 o                         
 -13   2   4          9.01          0.00        26.27 o                         
 -12   2   4        243.15        234.96        68.51 o                         
 -11   2   4         43.27         41.10        24.23 o                         
 -10   2   4        743.96        859.18        51.15 o                         
  -9   2   4       2893.98       3023.51       131.89 o                         
  -8   2   4         35.58         59.44        11.31 o                         
  -7   2   4        523.28        482.74        28.77 o                         
  -6   2   4        668.42        689.28        53.55 o                         
  -5   2   4       5525.63       3807.54       192.39 o                         
  -4   2   4       3206.15       3712.71       137.39 o                         
  -3   2   4      10029.53      10523.32       246.58 o                         
  -2   2   4       3478.52       3155.85        66.59 o                         
  -1   2   4        699.30        596.00        14.09 o                         
   0   2   4       2988.77       2768.10        44.70 o                         
   1   2   4        579.64        585.25         9.77 o                         
   2   2   4        482.14        541.99         8.56 o                         
   3   2   4        485.65        423.21        11.40 o                         
   4   2   4       4421.84       4407.66        56.80 o                         
   5   2   4       3622.63       3451.31        44.30 o                         
   6   2   4       4441.55       4576.91        58.82 o                         
   7   2   4        382.84        373.29        15.24 o                         
   8   2   4      11099.67      11403.66       157.26 o                         
   9   2   4        530.23        567.39        22.81 o                         
  10   2   4      11625.42      11764.96       228.97 o                         
  11   2   4       2033.59       2053.83        57.66 o                         
  12   2   4       3729.53       3770.94       105.85 o                         
  13   2   4        256.08        303.39        36.92 o                         
  14   2   4        740.50        751.50        52.33 o                         
  15   2   4        225.77        194.37        45.02 o                         
 -12   3   4          3.96          7.82        21.95 o                         
 -11   3   4       1415.90       1533.10        69.67 o                         
 -10   3   4       1478.79       1555.82        81.68 o                         
  -9   3   4       2040.50       1971.15       109.30 o                         
  -8   3   4       1800.79       1814.86       108.83 o                         
  -7   3   4        885.05        913.11        41.33 o                         
  -6   3   4       1373.45       1274.58        57.21 o                         
  -5   3   4        183.05        164.20        11.14 o                         
  -4   3   4      10621.66       9852.63       398.78 o                         
  -3   3   4       7223.87       6594.22       198.80 o                         
  -2   3   4       2669.43       2271.40        81.78 o                         
  -1   3   4        720.51        643.89         9.36 o                         
   0   3   4       3132.90       2914.97        37.09 o                         
   1   3   4       1091.11       1035.36        18.32 o                         
   2   3   4         21.59         22.24         6.64 o                         
   3   3   4       3946.89       3867.65        54.38 o                         
   4   3   4         10.01         10.39         7.79 o                         
   5   3   4       6623.55       6770.42        97.40 o                         
   6   3   4        554.60        472.07        11.71 o                         
   7   3   4       8549.92       8569.15       115.26 o                         
   8   3   4         82.79         30.66         8.10 o                         
   9   3   4      11218.59      11238.09       179.96 o                         
  10   3   4        815.67        825.56        30.66 o                         
  11   3   4       5646.32       5562.76       170.30 o                         
  12   3   4       2005.14       2170.39        71.49 o                         
  13   3   4       1414.53       1467.62        65.80 o                         
  14   3   4         94.40        113.99        32.75 o                         
  15   3   4        933.83        931.72        59.73 o                         
 -12   4   4        772.02        789.37        57.58 o                         
 -11   4   4         32.87          3.44        26.46 o                         
 -10   4   4       4171.35       4039.83       136.12 o                         
  -9   4   4        979.72        964.18        47.47 o                         
  -8   4   4       3941.37       4369.79       200.47 o                         
  -7   4   4        302.36        269.88        15.97 o                         
  -6   4   4       3387.42       3146.93        67.72 o                         
  -5   4   4       6627.98       5967.76       184.76 o                         
  -4   4   4        116.29        140.32        11.67 o                         
  -3   4   4      16932.93      15674.83       439.24 o                         
  -2   4   4        108.65         79.24        11.12 o                         
  -1   4   4       1359.99       1262.58        28.20 o                         
   0   4   4        566.75        591.41        17.73 o                         
   1   4   4        504.28        454.69        16.21 o                         
   2   4   4        512.12        469.86        10.18 o                         
   3   4   4       2272.98       2340.43        37.35 o                         
   4   4   4        160.64        182.04         9.72 o                         
   5   4   4       4237.06       4499.28        63.64 o                         
   6   4   4       6111.36       5877.89        92.84 o                         
   7   4   4          0.41          2.30         8.02 o                         
   8   4   4       6103.75       5874.87        93.80 o                         
   9   4   4        599.02        589.55        25.82 o                         
  10   4   4       4597.19       4604.41        91.22 o                         
  11   4   4       1537.36       1490.68        71.15 o                         
  12   4   4       2938.43       2854.58        76.00 o                         
  13   4   4       1136.50       1213.77        52.24 o                         
  14   4   4       1086.08       1104.26        69.33 o                         
  15   4   4        206.10        162.13        43.24 o                         
 -12   5   4         49.40         41.23        50.67 o                         
 -11   5   4        983.43       1081.79        79.04 o                         
 -10   5   4         11.95          3.44        30.35 o                         
  -9   5   4       2381.34       2237.60        76.87 o                         
  -8   5   4       1485.98       1304.36        85.96 o                         
  -7   5   4       3632.45       3656.73       189.00 o                         
  -6   5   4       3496.68       3134.17        67.38 o                         
  -5   5   4       2746.95       2378.33        63.97 o                         
  -4   5   4      12456.12      11160.16       207.60 o                         
  -3   5   4       4239.20       4020.03        78.65 o                         
  -2   5   4      13948.49      13288.36       164.73 o                         
  -1   5   4       1413.80       1367.32        20.35 o                         
   0   5   4         24.18         26.47         6.20 o                         
   1   5   4        998.23       1058.95        17.74 o                         
   2   5   4       1076.37       1108.72        16.49 o                         
   3   5   4       1798.02       1890.89        29.55 o                         
   4   5   4       6465.75       6753.32        89.38 o                         
   5   5   4        548.82        473.54        14.59 o                         
   6   5   4       6239.20       6277.91        84.97 o                         
   7   5   4       4571.78       4331.83        70.00 o                         
   8   5   4       2880.45       2866.77        46.18 o                         
   9   5   4       2066.90       1913.12        50.67 o                         
  10   5   4       1241.19       1229.49        43.26 o                         
  11   5   4       2809.04       2612.70        83.31 o                         
  12   5   4        536.10        520.52        37.82 o                         
  13   5   4       1409.15       1363.35        54.59 o                         
  14   5   4        455.30        447.44        63.98 o                         
  15   5   4        155.60        156.21        40.96 o                         
 -11   6   4          8.03          8.36        35.77 o                         
 -10   6   4        650.66        539.43        61.26 o                         
  -9   6   4        480.38        429.69        39.27 o                         
  -8   6   4       3680.62       3461.72       121.96 o                         
  -7   6   4       3406.85       2901.98       112.23 o                         
  -6   6   4       2108.56       1906.51        71.61 o                         
  -5   6   4       2674.69       2360.92        55.79 o                         
  -4   6   4       8244.20       7558.03       138.77 o                         
  -3   6   4      14294.88      13681.16       210.72 o                         
  -2   6   4       3932.42       3991.23        64.02 o                         
  -1   6   4       9255.28       9312.60       128.35 o                         
   0   6   4        424.92        411.75        12.65 o                         
   1   6   4         60.94         35.26         7.62 o                         
   2   6   4       1031.59        991.96        16.97 o                         
   3   6   4        548.45        537.30        14.48 o                         
   4   6   4         14.95         32.09         8.48 o                         
   5   6   4      15699.33      16398.57       210.69 o                         
   6   6   4       1494.73       1395.43        26.74 o                         
   7   6   4       3681.59       3561.95        61.63 o                         
   8   6   4       2216.54       2051.45        36.39 o                         
   9   6   4       3523.93       3576.15        66.04 o                         
  10   6   4        764.88        742.33        35.16 o                         
  11   6   4       1513.63       1323.98        70.63 o                         
  12   6   4       3682.49       3499.62       114.01 o                         
  13   6   4        849.68        831.54        49.68 o                         
  14   6   4        231.17        243.76        42.38 o                         
  15   6   4         24.32         24.51        35.11 o                         
 -11   7   4          5.14         40.19        48.53 o                         
 -10   7   4        322.98        332.17        43.47 o                         
  -9   7   4        950.69        834.88        64.16 o                         
  -8   7   4        746.50        658.75        45.19 o                         
  -7   7   4       2568.78       2351.35        84.43 o                         
  -6   7   4       2583.41       2443.35        90.73 o                         
  -5   7   4       2270.33       2076.29        81.72 o                         
  -4   7   4       3488.21       3336.13        84.70 o                         
  -3   7   4       5107.70       4975.22        69.30 o                         
  -2   7   4      12708.80      12490.79       216.73 o                         
  -1   7   4       1302.02       1194.28        31.86 o                         
   0   7   4       1398.43       1473.99        27.36 o                         
   1   7   4       4016.36       4457.69        72.38 o                         
   2   7   4        823.73        847.01        17.61 o                         
   3   7   4       1695.44       1940.64        35.74 o                         
   4   7   4       3149.59       3632.82        62.79 o                         
   5   7   4         26.04         28.06         8.81 o                         
   6   7   4       7999.85       8238.15       107.06 o                         
   7   7   4       4619.06       4684.59        75.72 o                         
   8   7   4       2753.46       2750.11        49.61 o                         
   9   7   4       3377.98       3295.50        63.01 o                         
  10   7   4       4123.60       4212.43       102.96 o                         
  11   7   4       6563.00       6608.90       226.22 o                         
  12   7   4        366.45        304.07        34.29 o                         
  13   7   4       3203.11       3236.69       108.09 o                         
  14   7   4          1.86         46.62        33.71 o                         
  15   7   4        306.54        352.71        65.86 o                         
 -10   8   4         76.56        114.24        37.64 o                         
  -9   8   4         80.91         39.29        33.41 o                         
  -8   8   4       1775.92       1829.44        92.50 o                         
  -7   8   4        792.93        841.23        69.55 o                         
  -6   8   4       1063.85       1028.84        54.17 o                         
  -5   8   4        563.34        513.30        44.18 o                         
  -4   8   4       2739.84       2737.11        70.87 o                         
  -3   8   4       2190.45       2158.83        49.86 o                         
  -2   8   4       1674.44       1663.65        39.67 o                         
  -1   8   4       4804.44       4864.63        90.20 o                         
   0   8   4        107.79         95.85        10.67 o                         
   1   8   4        370.10        301.47        16.13 o                         
   2   8   4        396.28        331.33        18.58 o                         
   3   8   4         11.88         11.99         9.71 o                         
   4   8   4          3.83          8.51         9.44 o                         
   5   8   4       4912.46       5313.39        88.93 o                         
   6   8   4        592.56        519.18        16.46 o                         
   7   8   4       3302.76       3444.42        55.65 o                         
   8   8   4       4193.36       4149.51        81.91 o                         
   9   8   4       2615.32       2505.44        72.47 o                         
  10   8   4       5834.44       5648.92       134.36 o                         
  11   8   4       4409.53       4180.54       108.79 o                         
  12   8   4       5249.12       5281.73       154.74 o                         
  13   8   4        342.10        325.59        45.21 o                         
  14   8   4       1623.55       1780.17        98.04 o                         
  15   8   4        664.63        708.38        59.34 o                         
  -9   9   4        706.08        644.19        61.83 o                         
  -8   9   4         73.03         68.87        36.98 o                         
  -7   9   4       1951.62       2005.45       101.04 o                         
  -6   9   4        260.38        201.42        39.78 o                         
  -5   9   4       2534.43       2254.37        74.18 o                         
  -4   9   4         31.27         28.77        21.01 o                         
  -3   9   4       3503.15       3308.64       143.37 o                         
  -2   9   4       2964.27       3057.33        64.45 o                         
  -1   9   4        145.78        124.41        13.35 o                         
   0   9   4        668.13        768.95        24.65 o                         
   1   9   4        210.72        224.90        16.77 o                         
   2   9   4          0.12         12.87        11.05 o                         
   3   9   4         32.87         20.44        10.72 o                         
   4   9   4         88.22        111.30        15.39 o                         
   5   9   4        203.62        257.08        12.87 o                         
   6   9   4       2154.72       2261.90        47.43 o                         
   7   9   4       1618.16       1641.34        36.84 o                         
   8   9   4       1189.93       1170.15        38.34 o                         
   9   9   4       2025.61       2044.24        63.37 o                         
  10   9   4       4242.83       4309.74       107.80 o                         
  11   9   4       5018.23       4945.37       114.71 o                         
  12   9   4       1536.75       1610.29        71.42 o                         
  13   9   4       4101.96       4152.65       156.54 o                         
  14   9   4        128.63        141.68        40.36 o                         
  15   9   4        746.85        763.62        61.92 o                         
  -9  10   4        602.80        503.30       114.23 o                         
  -8  10   4       2620.98       2736.19       127.22 o                         
  -7  10   4         71.16         81.85        46.82 o                         
  -6  10   4       3759.37       3551.30       149.41 o                         
  -5  10   4          2.59         10.59        22.20 o                         
  -4  10   4       4059.62       3918.08       118.69 o                         
  -3  10   4          4.45         20.02        21.68 o                         
  -2  10   4       2573.94       2690.35        86.37 o                         
  -1  10   4        118.35        119.93        20.16 o                         
   0  10   4         86.80         73.11        14.94 o                         
   1  10   4        711.84        802.19        29.01 o                         
   2  10   4        129.63         95.74        12.94 o                         
   3  10   4        375.69        457.92        20.03 o                         
   4  10   4       2193.40       2264.45        50.23 o                         
   5  10   4       2601.81       2835.32        49.08 o                         
   6  10   4         67.53         67.52        12.66 o                         
   7  10   4       4826.71       4712.51        96.67 o                         
   8  10   4        489.57        397.84        26.33 o                         
   9  10   4       1563.94       1632.36        50.58 o                         
  10  10   4        964.77        844.32        40.17 o                         
  11  10   4       2112.30       2112.77        62.90 o                         
  12  10   4       1310.40       1224.52        46.44 o                         
  13  10   4        522.78        556.60        42.73 o                         
  14  10   4       2133.89       2111.32        88.41 o                         
  15  10   4         45.12         38.45        37.11 o                         
  -8  11   4        876.74        710.08        88.05 o                         
  -7  11   4       2897.49       2910.96       131.53 o                         
  -6  11   4          1.76          9.42        23.49 o                         
  -5  11   4       3839.43       3618.26       124.27 o                         
  -4  11   4        264.25        264.49        32.49 o                         
  -3  11   4       5505.00       5590.78       148.96 o                         
  -2  11   4        100.41         89.06        26.50 o                         
  -1  11   4        385.68        370.75        42.31 o                         
   0  11   4         64.63         46.44        20.89 o                         
   1  11   4        107.83        109.67        20.07 o                         
   2  11   4          0.13          4.31        12.63 o                         
   3  11   4        328.13        325.16        18.88 o                         
   4  11   4          4.65         13.09        12.60 o                         
   5  11   4       1786.12       1896.97        49.66 o                         
   6  11   4       3861.21       3846.62        77.48 o                         
   7  11   4          0.21          9.68        16.63 o                         
   8  11   4       2499.95       2557.80        72.61 o                         
   9  11   4        141.81        107.78        21.41 o                         
  10  11   4       1205.75       1235.10        60.18 o                         
  11  11   4        169.92        115.49        26.50 o                         
  12  11   4       1394.16       1324.95        66.50 o                         
  13  11   4        901.94        908.04        54.83 o                         
  14  11   4        520.67        564.12        50.40 o                         
  15  11   4        508.90        547.96        86.75 o                         
  -7  12   4        372.90        313.49       102.21 o                         
  -6  12   4       3002.68       2969.07       100.86 o                         
  -5  12   4        191.76        113.04        32.54 o                         
  -4  12   4       3150.38       3282.01       105.96 o                         
  -3  12   4        168.59        201.65        31.24 o                         
  -2  12   4       4237.71       4321.27       169.49 o                         
  -1  12   4        356.33        358.28        45.45 o                         
   0  12   4        198.06        162.51        26.68 o                         
   1  12   4         92.37         77.18        23.99 o                         
   2  12   4        267.56        258.88        27.21 o                         
   3  12   4         14.09         27.33        15.41 o                         
   4  12   4        106.43         91.64        18.76 o                         
   5  12   4        964.50       1067.99        43.42 o                         
   6  12   4         28.37         36.77        18.21 o                         
   7  12   4       4753.56       4872.70       116.37 o                         
   8  12   4          8.47         26.89        21.24 o                         
   9  12   4       6591.27       6698.64       156.42 o                         
  10  12   4        368.91        316.15        27.33 o                         
  11  12   4       3283.53       3263.87        86.52 o                         
  12  12   4         47.77         48.98        24.31 o                         
  13  12   4       2338.46       2418.07       109.36 o                         
  14  12   4        390.29        376.32        44.93 o                         
  -6  13   4        149.22        248.21        97.91 o                         
  -5  13   4        590.12        552.32        47.18 o                         
  -4  13   4        191.11        122.49        34.67 o                         
  -3  13   4       1832.30       1869.98        74.65 o                         
  -2  13   4         10.92         24.48        27.92 o                         
  -1  13   4       1635.86       1493.60        97.82 o                         
   0  13   4       2437.07       2537.49        86.82 o                         
   1  13   4        559.17        458.75        34.26 o                         
   2  13   4         13.21         24.37        23.34 o                         
   3  13   4         98.54         47.37        28.43 o                         
   4  13   4        990.43        957.64        36.83 o                         
   5  13   4        206.38        157.35        26.11 o                         
   6  13   4       2691.18       2681.63        74.80 o                         
   7  13   4        496.39        461.99        33.00 o                         
   8  13   4       8470.61       8646.71       191.70 o                         
   9  13   4         14.78         35.71        23.80 o                         
  10  13   4       4955.77       4766.70       132.24 o                         
  11  13   4          7.25         10.24        24.99 o                         
  12  13   4       3690.53       3504.47       110.97 o                         
  13  13   4          0.66          0.00        33.37 o                         
  -4  14   4        695.26        696.42        81.07 o                         
  -3  14   4          2.07         11.84        32.05 o                         
  -2  14   4       1194.63       1254.33        59.97 o                         
  -1  14   4        226.23        253.35        36.11 o                         
   0  14   4        918.38        778.97        50.55 o                         
   1  14   4        981.47        956.81        93.11 o                         
   2  14   4         19.98         10.96        31.43 o                         
   3  14   4         45.17         15.68        33.17 o                         
   4  14   4         40.51          6.01        31.97 o                         
   5  14   4        385.41        316.00        30.21 o                         
   6  14   4        803.78        805.83        40.09 o                         
   7  14   4       1543.02       1551.17        65.46 o                         
   8  14   4        629.86        530.60        39.50 o                         
   9  14   4       5639.04       5659.00       168.69 o                         
  10  14   4         17.30         43.19        28.54 o                         
  11  14   4       2875.22       2887.67       103.41 o                         
  12  14   4         26.81          4.48        26.53 o                         
  13  14   4       2212.13       2121.25       104.40 o                         
  -3  15   4        649.31        572.01       108.22 o                         
  -2  15   4        379.23        391.06        52.33 o                         
  -1  15   4        341.43        277.87        58.81 o                         
   0  15   4        100.58         49.81        46.22 o                         
   1  15   4        311.10        426.00        85.89 o                         
   2  15   4        150.81        162.79        49.18 o                         
   3  15   4        285.58        362.55        58.55 o                         
   4  15   4        132.12        125.72        55.83 o                         
   5  15   4        605.32        721.61        77.42 o                         
   6  15   4        331.45        275.22        47.27 o                         
   7  15   4       1523.39       1497.38        66.35 o                         
   8  15   4       1591.23       1601.15        68.34 o                         
   9  15   4       1263.28       1416.80        73.26 o                         
  10  15   4       2255.10       2189.61        87.52 o                         
  11  15   4        213.12        188.81        44.96 o                         
  12  15   4       1131.81       1050.39       115.95 o                         
   0  16   4        206.87         41.23        70.43 o                         
   1  16   4         14.45         15.46        66.99 o                         
   2  16   4        106.28        154.02        54.01 o                         
   3  16   4         18.28         12.87        45.78 o                         
   4  16   4       1023.03        982.66        83.19 o                         
   5  16   4        546.15        547.01        70.73 o                         
   6  16   4       1259.24       1004.87       122.82 o                         
   7  16   4          0.74          0.00        40.68 o                         
   8  16   4       2438.75       2644.69       138.16 o                         
   9  16   4        659.22        660.43        51.51 o                         
  10  16   4        715.27        701.88        53.12 o                         
   3  17   4         50.42         53.12        57.54 o                         
   4  17   4         44.10         94.96        56.26 o                         
   5  17   4       1150.70        972.24       118.52 o                         
   6  17   4        411.55        426.00        91.04 o                         
   7  17   4       1596.97       1430.87       146.01 o                         
  -7 -12   5        181.65        118.30        84.60 o                         
  -6 -12   5        200.14        124.89        29.38 o                         
  -5 -12   5         52.31         23.57        28.55 o                         
  -4 -12   5          0.97          2.65        27.05 o                         
  -3 -12   5          6.09          0.63        29.08 o                         
  -2 -12   5         32.75         12.36        40.38 o                         
  -1 -12   5       1969.79       2262.25       170.91 o                         
   0 -12   5        489.30        527.34        89.32 o                         
   1 -12   5        989.80        855.43       105.64 o                         
  -8 -11   5       2560.50       2662.93       111.39 o                         
  -7 -11   5          1.60         48.78        33.40 o                         
  -6 -11   5        895.97        780.22       109.03 o                         
  -5 -11   5        163.81        138.80        33.01 o                         
  -4 -11   5        149.22         95.06        29.63 o                         
  -3 -11   5         46.89         29.17        28.03 o                         
  -2 -11   5        189.96        198.22        31.62 o                         
  -1 -11   5         95.95         83.79        27.78 o                         
   0 -11   5       2267.59       2189.11       123.82 o                         
   1 -11   5        683.30        728.32        95.33 o                         
   2 -11   5       1250.90       1122.26        86.74 o                         
   3 -11   5        655.36        662.24        72.95 o                         
   4 -11   5       2906.82       3292.18       164.58 o                         
 -10 -10   5       1899.44       2042.47       133.55 o                         
  -9 -10   5        945.16       1123.35       190.15 o                         
  -8 -10   5        843.17        780.72       106.49 o                         
  -7 -10   5       1961.37       1947.74       217.89 o                         
  -6 -10   5         26.63         22.19        21.34 o                         
  -5 -10   5         42.32         16.88        23.03 o                         
  -4 -10   5        320.44        288.94        30.43 o                         
  -3 -10   5        253.16        197.84        28.61 o                         
  -2 -10   5         47.69         24.19        23.77 o                         
  -1 -10   5        952.61        839.16        44.86 o                         
   0 -10   5         26.69         12.51        24.79 o                         
   1 -10   5       2276.20       2397.34        95.63 o                         
   2 -10   5       1518.38       1530.13       206.99 o                         
   3 -10   5       1734.75       1788.86       117.59 o                         
   4 -10   5       1206.44       1084.14       224.16 o                         
   5 -10   5       4324.45       4809.65       293.73 o                         
 -11  -9   5        751.77        714.10        63.33 o                         
 -10  -9   5        266.55        220.82        46.27 o                         
  -9  -9   5       1947.40       2074.47        90.25 o                         
  -8  -9   5        431.68        390.29        68.68 o                         
  -7  -9   5         92.35         70.57        28.79 o                         
  -6  -9   5       1042.33       1063.08        73.33 o                         
  -5  -9   5         12.00         18.22        19.90 o                         
  -4  -9   5        100.67         86.16        26.95 o                         
  -3  -9   5         18.84         13.08        20.90 o                         
  -2  -9   5          2.98         14.96        20.59 o                         
  -1  -9   5        192.61        161.77        25.50 o                         
   0  -9   5       2920.75       2968.13        85.86 o                         
   1  -9   5        360.31        307.27        29.38 o                         
   2  -9   5       1717.29       1596.91       108.20 o                         
   3  -9   5        806.84        709.00        79.45 o                         
   4  -9   5       2084.01       2098.06       120.85 o                         
   5  -9   5       1280.27       1093.34       124.54 o                         
   6  -9   5       3124.30       3238.79       220.73 o                         
   7  -9   5       1122.61       1190.39       128.83 o                         
 -11  -8   5        207.00        181.45        32.52 o                         
 -10  -8   5       2182.27       2215.88        88.36 o                         
  -9  -8   5         67.49         83.57        27.60 o                         
  -8  -8   5       1915.15       2000.75        84.39 o                         
  -7  -8   5        472.26        513.03        52.33 o                         
  -6  -8   5        256.82        269.52        27.94 o                         
  -5  -8   5          0.59          7.56        16.80 o                         
  -4  -8   5          0.15          6.60        18.16 o                         
  -3  -8   5         44.45         43.67        20.49 o                         
  -2  -8   5          8.40         22.80        19.80 o                         
  -1  -8   5        535.81        473.08        31.10 o                         
   0  -8   5       1096.97       1098.26        44.27 o                         
   1  -8   5       2598.07       2834.69        76.98 o                         
   2  -8   5          6.62         16.32        19.80 o                         
   3  -8   5       1376.76       1331.23       282.14 o                         
   4  -8   5        549.55        503.48        74.29 o                         
   5  -8   5       1384.96       1583.68       100.81 o                         
   6  -8   5       1021.91       1083.03       117.66 o                         
   7  -8   5        721.02        509.31        86.75 o                         
   8  -8   5       1225.71       1122.54       121.96 o                         
 -12  -7   5        435.62        544.52        79.87 o                         
 -11  -7   5       2250.14       2257.02       138.28 o                         
 -10  -7   5        334.49        318.83        50.51 o                         
  -9  -7   5       3005.09       3083.03       105.08 o                         
  -8  -7   5        217.14        193.62        25.72 o                         
  -7  -7   5       2197.90       2144.44        88.10 o                         
  -6  -7   5          3.32          7.10        19.50 o                         
  -5  -7   5         43.99         39.76        14.35 o                         
  -4  -7   5        263.79        296.54        22.78 o                         
  -3  -7   5         25.26         21.93        16.83 o                         
  -2  -7   5        255.32        250.61        25.21 o                         
  -1  -7   5        796.57        840.00        43.93 o                         
   0  -7   5       1232.94       1184.86        44.10 o                         
   1  -7   5       1188.31       1136.70        42.52 o                         
   2  -7   5       4249.10       4516.00        94.94 o                         
   3  -7   5         23.50         16.09        15.91 o                         
   4  -7   5       1458.11       1595.40        52.37 o                         
   5  -7   5        596.27        508.55        32.68 o                         
   6  -7   5       1499.11       1612.66        60.37 o                         
   7  -7   5        550.73        515.50        38.91 o                         
   8  -7   5        362.49        329.82        36.37 o                         
   9  -7   5        922.62        948.61        55.97 o                         
 -12  -6   5       1839.42       1910.97        99.06 o                         
 -11  -6   5        113.35         95.96        70.86 o                         
 -10  -6   5       3130.15       3163.51       105.19 o                         
  -9  -6   5        287.85        225.59        28.18 o                         
  -8  -6   5       3457.33       3399.76       109.39 o                         
  -7  -6   5        301.93        266.68        21.78 o                         
  -6  -6   5       1505.08       1553.12        60.87 o                         
  -5  -6   5          0.27          1.72        16.24 o                         
  -4  -6   5          1.53          2.71        12.70 o                         
  -3  -6   5          4.50         15.75        15.36 o                         
  -2  -6   5        859.08        908.80        34.87 o                         
  -1  -6   5       1152.03       1203.03        45.57 o                         
   0  -6   5        229.11        172.58        16.10 o                         
   1  -6   5       3898.54       4318.23        75.33 o                         
   2  -6   5       1803.42       1924.56        43.06 o                         
   3  -6   5       5444.72       5831.79        99.03 o                         
   4  -6   5        124.98        111.46        18.88 o                         
   5  -6   5       2531.38       2661.51        69.38 o                         
   6  -6   5         42.05         33.47        21.10 o                         
   7  -6   5       3468.44       3617.49       111.33 o                         
   8  -6   5        763.80        791.62        45.07 o                         
   9  -6   5         76.02         35.89        29.92 o                         
  10  -6   5         32.45          0.33        29.62 o                         
 -12  -5   5       1067.27       1249.18        82.88 o                         
 -11  -5   5       2071.27       2221.88       119.38 o                         
 -10  -5   5        468.34        419.59        48.69 o                         
  -9  -5   5       2066.11       1967.86        72.24 o                         
  -8  -5   5        117.83        110.37        20.07 o                         
  -7  -5   5       1320.82       1248.96        44.37 o                         
  -6  -5   5        142.96        124.00        18.41 o                         
  -5  -5   5       1978.65       1876.71        53.69 o                         
  -4  -5   5       1982.00       1853.04        50.27 o                         
  -3  -5   5        161.47        156.30        13.27 o                         
  -2  -5   5        103.01         77.18        11.21 o                         
  -1  -5   5         74.06         58.03        10.06 o                         
   0  -5   5       2260.59       2288.02        43.21 o                         
   1  -5   5        603.45        546.48        15.93 o                         
   2  -5   5       7467.61       7875.90       122.99 o                         
   3  -5   5       1199.39       1223.99        29.50 o                         
   4  -5   5       6440.31       6899.19       119.69 o                         
   5  -5   5        435.74        416.75        26.17 o                         
   6  -5   5       3766.07       3946.68        96.07 o                         
   7  -5   5          7.87         20.21        22.06 o                         
   8  -5   5       3797.77       4054.04       103.97 o                         
   9  -5   5        319.25        292.22        36.71 o                         
  10  -5   5         63.47         35.72        27.87 o                         
  11  -5   5         31.71          0.00        28.34 o                         
 -13  -4   5       1387.70       1601.96        77.80 o                         
 -12  -4   5        115.82        106.61        26.21 o                         
 -11  -4   5       1948.69       2013.84       129.26 o                         
 -10  -4   5       1469.14       1380.59        68.53 o                         
  -9  -4   5         41.32         29.68        20.86 o                         
  -8  -4   5       1756.13       1669.11        54.61 o                         
  -7  -4   5          0.50         11.80        12.34 o                         
  -6  -4   5       1731.41       1755.26        52.72 o                         
  -5  -4   5        651.05        599.49        26.74 o                         
  -4  -4   5        765.08        720.71        29.10 o                         
  -3  -4   5          8.79          6.96         7.96 o                         
  -2  -4   5        581.63        534.40        18.01 o                         
  -1  -4   5       1302.42       1249.76        23.82 o                         
   0  -4   5          2.71          4.66         8.14 o                         
   1  -4   5       1910.39       2173.97        33.89 o                         
   2  -4   5       4117.31       4469.58        66.25 o                         
   3  -4   5      12088.06      12484.48       170.61 o                         
   4  -4   5        693.18        662.84        20.42 o                         
   5  -4   5       5582.64       5862.46       100.79 o                         
   6  -4   5        410.63        379.97        24.71 o                         
   7  -4   5       6842.82       7246.28       159.26 o                         
   8  -4   5          4.46         17.70        22.55 o                         
   9  -4   5       2931.33       3073.09        85.58 o                         
  10  -4   5         74.44         76.83        25.26 o                         
  11  -4   5        248.95        257.16        32.81 o                         
  12  -4   5        314.68        231.44        31.09 o                         
 -13  -3   5        141.11        117.66        48.10 o                         
 -12  -3   5       2017.62       2151.77       284.28 o                         
 -11  -3   5        451.14        442.10        37.52 o                         
 -10  -3   5       1679.96       1772.35        85.06 o                         
  -9  -3   5       1931.85       1780.83       109.02 o                         
  -8  -3   5         37.15         33.63        12.98 o                         
  -7  -3   5        913.68        921.06        40.75 o                         
  -6  -3   5         43.12         48.21        12.10 o                         
  -5  -3   5        929.62        905.20        28.14 o                         
  -4  -3   5        188.15        160.38        11.89 o                         
  -3  -3   5        453.76        431.73        17.90 o                         
  -2  -3   5        620.12        601.66        18.29 o                         
  -1  -3   5        279.40        207.07        11.99 o                         
   0  -3   5         85.57         85.90         8.39 o                         
   1  -3   5       5526.28       5803.21        79.65 o                         
   2  -3   5       3873.11       3970.63        58.78 o                         
   3  -3   5       4066.76       3945.21        67.51 o                         
   4  -3   5      11945.21      11872.08       164.32 o                         
   5  -3   5        881.22        964.83        27.69 o                         
   6  -3   5       1893.73       2058.32        42.14 o                         
   7  -3   5        305.40        295.64        22.15 o                         
   8  -3   5       3344.01       3521.82        94.90 o                         
   9  -3   5         20.49         17.70        21.35 o                         
  10  -3   5        497.27        526.46        35.88 o                         
  11  -3   5          7.58          4.19        25.57 o                         
  12  -3   5         23.98         49.96        24.78 o                         
 -13  -2   5       1032.10       1214.44        95.33 o                         
 -12  -2   5        158.84        178.59        40.37 o                         
 -11  -2   5       3084.63       3473.35       203.98 o                         
 -10  -2   5       1010.41        903.07        69.93 o                         
  -9  -2   5        932.32        905.49        81.97 o                         
  -8  -2   5       1645.11       1323.68       132.40 o                         
  -7  -2   5       1869.51       1580.14       102.65 o                         
  -6  -2   5       3482.71       3455.26       125.22 o                         
  -5  -2   5        464.49        444.88        24.83 o                         
  -4  -2   5        322.81        293.12        11.79 o                         
  -3  -2   5        476.69        482.14        15.30 o                         
  -2  -2   5       4736.79       4541.88        64.93 o                         
  -1  -2   5        913.59        906.68        22.51 o                         
   0  -2   5       5291.88       5283.78        74.89 o                         
   1  -2   5        748.57        809.04        18.61 o                         
   2  -2   5       8650.87       8617.53       119.96 o                         
   3  -2   5       6091.20       6218.72        94.84 o                         
   4  -2   5       3312.72       3351.79        59.39 o                         
   5  -2   5       1617.21       1645.22        32.70 o                         
   6  -2   5        401.56        380.49        19.98 o                         
   7  -2   5        885.11        893.12        29.88 o                         
   8  -2   5         42.30         23.51        19.58 o                         
   9  -2   5       1721.34       1846.70        59.35 o                         
  10  -2   5       1810.99       1841.28        56.83 o                         
  11  -2   5        222.82        188.85        25.50 o                         
  12  -2   5        355.67        360.26        31.44 o                         
  13  -2   5         12.60          1.76        33.67 o                         
 -13  -1   5          1.72          1.96        31.72 o                         
 -12  -1   5       2804.28       3302.68       153.10 o                         
 -11  -1   5        575.01        620.96       101.35 o                         
 -10  -1   5       3251.52       3720.61       249.93 o                         
  -9  -1   5       3206.78       3531.42       198.71 o                         
  -8  -1   5       3528.62       3702.45       208.36 o                         
  -7  -1   5        815.60        781.99        59.23 o                         
  -6  -1   5       5931.88       5956.53       241.34 o                         
  -5  -1   5        160.21        121.52        14.21 o                         
  -4  -1   5        477.20        466.10        15.60 o                         
  -3  -1   5       5111.81       5071.15       107.30 o                         
  -2  -1   5        462.50        523.67        12.45 o                         
  -1  -1   5      12082.59      12159.03       131.90 o                         
   0  -1   5        527.85        563.98        14.89 o                         
   1  -1   5       8804.29       8938.40       100.20 o                         
   2  -1   5        299.24        276.89        11.22 o                         
   3  -1   5      17479.80      17164.24       217.64 o                         
   4  -1   5       7230.91       7451.49       120.13 o                         
   5  -1   5       4786.18       4627.52        71.16 o                         
   6  -1   5        786.35        818.98        26.22 o                         
   7  -1   5        101.15         72.65        13.65 o                         
   8  -1   5       1655.75       1707.60        47.77 o                         
   9  -1   5         52.50         32.31        18.05 o                         
  10  -1   5       1283.99       1317.81        45.88 o                         
  11  -1   5        325.29        333.11        40.45 o                         
  12  -1   5        102.59         92.24        24.89 o                         
  13  -1   5        183.18        124.12        32.22 o                         
  14  -1   5        204.27        155.90        37.34 o                         
 -13   0   5        551.89        609.12       138.71 o                         
 -12   0   5          2.51         36.93        29.61 o                         
 -11   0   5       4007.71       4506.30       197.24 o                         
 -10   0   5       1615.85       1791.44       151.16 o                         
  -9   0   5       2842.51       3067.01       208.70 o                         
  -8   0   5        519.36        670.77       100.49 o                         
  -7   0   5       3504.83       3548.84       243.92 o                         
  -4   0   5         16.39          2.27         6.78 o                         
  -3   0   5       2761.16       2798.19        85.06 o                         
  -2   0   5       4144.18       4072.19        80.96 o                         
  -1   0   5          1.80         16.79         5.30 o                         
   0   0   5       2441.09       2220.66        26.74 o                         
   1   0   5         31.69         26.01         5.70 o                         
   2   0   5      19984.64      19118.88       216.36 o                         
   3   0   5       2855.67       2976.80        41.94 o                         
   4   0   5      21512.77      20741.01       255.84 o                         
   5   0   5       6405.70       6425.77        90.60 o                         
   6   0   5       1937.32       1976.42        31.18 o                         
   7   0   5       1649.14       1775.26        36.85 o                         
   8   0   5        841.22        852.02        28.72 o                         
   9   0   5       1254.89       1318.85        46.42 o                         
  10   0   5        201.88        164.26        23.55 o                         
  11   0   5        387.64        346.55        25.72 o                         
  12   0   5         48.35         36.31        19.59 o                         
  13   0   5        713.08        821.32        49.11 o                         
  14   0   5          5.71         25.36        35.55 o                         
 -13   1   5        117.23        121.96        43.80 o                         
 -12   1   5       1601.01       1454.39       188.95 o                         
 -11   1   5          1.60          9.25        27.75 o                         
 -10   1   5       3840.77       4062.03       330.27 o                         
  -9   1   5        788.26        716.29       100.49 o                         
  -8   1   5       3682.76       3800.49       231.89 o                         
  -7   1   5        159.33        196.68        60.98 o                         
  -4   1   5        485.45        453.48        60.12 o                         
  -3   1   5       1185.06       1002.18        42.12 o                         
  -2   1   5       2797.74       2557.62        61.88 o                         
  -1   1   5       2448.08       2336.43        55.78 o                         
   0   1   5       1329.27       1423.77        16.66 o                         
   1   1   5        832.67        703.15        15.50 o                         
   2   1   5       2030.58       1978.77        27.99 o                         
   3   1   5      24327.01      22532.73       292.38 o                         
   4   1   5       3843.27       3778.16        47.85 o                         
   5   1   5      23514.39      23473.01       294.14 o                         
   6   1   5       5101.30       5351.76        68.84 o                         
   7   1   5       4845.78       5018.32        67.55 o                         
   8   1   5       4799.31       4952.24        84.02 o                         
   9   1   5       1901.25       1976.45        51.21 o                         
  10   1   5       1598.42       1675.35        51.47 o                         
  11   1   5       1107.66       1128.60        41.52 o                         
  12   1   5         64.96         58.14        18.98 o                         
  13   1   5         22.98          8.65        30.39 o                         
  14   1   5       1257.68       1467.53        71.91 o                         
 -12   2   5        326.77        312.83        51.96 o                         
 -11   2   5       2219.67       2293.25       199.38 o                         
 -10   2   5        200.73        228.23        28.82 o                         
  -9   2   5       4997.42       4367.45       308.34 o                         
  -8   2   5         41.39         37.94         9.60 o                         
  -7   2   5        362.99        339.44        47.93 o                         
  -6   2   5         78.52         87.36        21.47 o                         
  -5   2   5       2376.61       1669.64        99.63 o                         
  -4   2   5       1809.05       1677.65        87.79 o                         
  -3   2   5       2742.27       2627.09        86.75 o                         
  -2   2   5        453.98        408.02        17.81 o                         
  -1   2   5       4131.36       3799.72        63.75 o                         
   0   2   5       1935.22       1712.39        33.36 o                         
   1   2   5        395.70        399.58        12.11 o                         
   2   2   5       7199.19       6640.77        93.46 o                         
   3   2   5       1320.98       1264.15        21.79 o                         
   4   2   5      22150.12      21399.43       293.03 o                         
   5   2   5       2127.12       2058.08        35.16 o                         
   6   2   5      17329.35      18006.09       247.98 o                         
   7   2   5       4242.01       4324.72        56.33 o                         
   8   2   5       2744.79       2687.93        44.16 o                         
   9   2   5       1176.80       1164.83        33.83 o                         
  10   2   5       3408.94       3502.34        82.55 o                         
  11   2   5       1456.98       1517.72        50.98 o                         
  12   2   5        351.79        276.13        27.02 o                         
  13   2   5        516.13        581.18        46.35 o                         
  14   2   5         41.95         38.87        31.78 o                         
  15   2   5        797.66        941.66        60.87 o                         
 -12   3   5        734.70        748.42       111.22 o                         
 -11   3   5       1379.46       1380.84        78.78 o                         
 -10   3   5       5024.81       4886.34       262.81 o                         
  -9   3   5         74.66         91.54        22.39 o                         
  -8   3   5       3321.08       3094.94       161.04 o                         
  -7   3   5         13.58         31.93        13.39 o                         
  -6   3   5        597.66        517.40        42.89 o                         
  -5   3   5        293.21        324.74        25.55 o                         
  -4   3   5        377.79        319.72        16.54 o                         
  -3   3   5        617.20        640.36        17.52 o                         
  -2   3   5       4508.37       4210.41        93.51 o                         
  -1   3   5        562.20        434.41         9.91 o                         
   0   3   5       7747.21       7442.69        80.26 o                         
   1   3   5       1595.58       1707.02        29.27 o                         
   2   3   5         40.22         26.12         6.88 o                         
   3   3   5       1554.74       1403.50        24.78 o                         
   4   3   5        121.01         61.25         9.02 o                         
   5   3   5      22464.24      22724.66       308.99 o                         
   6   3   5       3790.84       3849.54        61.97 o                         
   7   3   5       3126.12       3215.90        54.75 o                         
   8   3   5        333.69        304.93        15.31 o                         
   9   3   5       3595.40       3578.33        78.82 o                         
  10   3   5       1446.45       1580.34        43.03 o                         
  11   3   5        974.41        982.79        39.22 o                         
  12   3   5        922.05        984.77        41.23 o                         
  13   3   5          9.00          2.37        26.74 o                         
  14   3   5        536.81        538.56        48.09 o                         
  15   3   5        102.43        139.09        44.74 o                         
 -12   4   5        869.96        834.82        61.64 o                         
 -11   4   5       1878.99       1834.17        98.18 o                         
 -10   4   5       2229.08       2164.83       108.25 o                         
  -9   4   5       5265.51       4950.01       190.02 o                         
  -8   4   5        520.76        454.68        33.47 o                         
  -7   4   5        569.15        572.27        42.12 o                         
  -6   4   5        663.04        564.21        35.86 o                         
  -5   4   5        377.90        356.00        19.66 o                         
  -4   4   5       1773.42       1682.24        64.44 o                         
  -3   4   5         80.75         51.79         9.10 o                         
  -2   4   5          0.16         11.21         7.29 o                         
  -1   4   5       8827.77       8192.95       147.89 o                         
   0   4   5        252.55        247.14        10.12 o                         
   1   4   5        111.53        136.85         7.85 o                         
   2   4   5       3041.39       2942.13        36.80 o                         
   3   4   5       1916.25       1789.99        28.58 o                         
   4   4   5      17469.42      17030.51       218.36 o                         
   5   4   5        402.70        460.97        16.10 o                         
   6   4   5      18999.27      18970.10       242.46 o                         
   7   4   5          9.76         14.21         9.35 o                         
   8   4   5        888.00        863.56        22.97 o                         
   9   4   5         71.52         29.00        11.14 o                         
  10   4   5        720.24        788.82        37.80 o                         
  11   4   5       1959.84       1876.75        50.43 o                         
  12   4   5         53.39         32.98        15.77 o                         
  13   4   5         10.39         15.70        22.70 o                         
  14   4   5         67.59         87.46        40.72 o                         
  15   4   5        289.72        298.78        47.80 o                         
 -11   5   5        727.95        774.65       123.25 o                         
 -10   5   5        607.17        553.03        56.39 o                         
  -9   5   5       1037.67        916.87        51.22 o                         
  -8   5   5       2284.32       2279.48       117.78 o                         
  -7   5   5        243.25        221.41        20.97 o                         
  -6   5   5        215.31        174.27        16.05 o                         
  -5   5   5        487.93        464.91        22.16 o                         
  -4   5   5        389.69        407.44        20.26 o                         
  -3   5   5          5.99          6.06         9.75 o                         
  -2   5   5       1750.99       1539.46        28.52 o                         
  -1   5   5        371.59        342.33        15.72 o                         
   0   5   5       8953.76       8778.97       137.84 o                         
   1   5   5      12412.70      12214.21       169.87 o                         
   2   5   5       1568.93       1827.75        25.85 o                         
   3   5   5       6716.12       6443.72        88.75 o                         
   4   5   5       3259.98       3276.09        54.54 o                         
   5   5   5      21712.81      21426.74       287.55 o                         
   6   5   5       1517.49       1371.31        28.69 o                         
   7   5   5       5983.84       5720.82        81.81 o                         
   8   5   5         36.29         18.38         9.01 o                         
   9   5   5        892.78        811.35        24.56 o                         
  10   5   5         13.44         29.86        16.97 o                         
  11   5   5          0.44          6.32        16.96 o                         
  12   5   5        557.60        476.63        29.44 o                         
  13   5   5        170.73        152.99        27.49 o                         
  14   5   5        614.01        588.68        53.20 o                         
  15   5   5        167.27        177.76        42.64 o                         
 -11   6   5        401.58        366.41        56.40 o                         
 -10   6   5        645.15        746.64        52.61 o                         
  -9   6   5       2064.52       1741.50        88.00 o                         
  -8   6   5        314.61        225.40        29.68 o                         
  -7   6   5       2420.41       2305.56       102.77 o                         
  -6   6   5          2.76         19.78        17.52 o                         
  -5   6   5         32.92         35.59        13.55 o                         
  -4   6   5        465.45        447.30        24.43 o                         
  -3   6   5        874.21        829.44        22.53 o                         
  -2   6   5        765.96        717.05        20.49 o                         
  -1   6   5       2625.42       2569.67        36.07 o                         
   0   6   5       8038.30       8408.23       127.19 o                         
   1   6   5         75.74        117.36         8.77 o                         
   2   6   5      17467.50      17220.05       242.84 o                         
   3   6   5       1144.01       1076.86        26.06 o                         
   4   6   5      14112.12      13805.80       197.91 o                         
   5   6   5       5614.44       5591.32        87.75 o                         
   6   6   5      21036.80      21243.57       291.93 o                         
   7   6   5        617.68        514.18        17.64 o                         
   8   6   5       3833.65       3779.61        68.64 o                         
   9   6   5        103.94         75.40        15.95 o                         
  10   6   5         16.66         11.07        17.86 o                         
  11   6   5         17.03         20.85        18.67 o                         
  12   6   5          1.19          0.00        17.37 o                         
  13   6   5         35.63         56.59        27.23 o                         
  14   6   5       1741.30       1824.70       147.48 o                         
  15   6   5        676.03        620.21        55.74 o                         
 -10   7   5        214.84        166.74        37.37 o                         
  -9   7   5        793.65        633.08        51.71 o                         
  -8   7   5       3061.95       2788.54        99.00 o                         
  -7   7   5        189.38        152.90        29.95 o                         
  -6   7   5        221.26        208.91        29.28 o                         
  -5   7   5          0.40          6.15        18.22 o                         
  -4   7   5        477.49        434.79        26.19 o                         
  -3   7   5         30.69         16.57         8.67 o                         
  -2   7   5        121.36        101.35         8.64 o                         
  -1   7   5          0.12         13.60         7.90 o                         
   0   7   5       2909.05       2804.78        42.61 o                         
   1   7   5       7266.91       7591.47       100.89 o                         
   2   7   5       3904.76       3916.93        55.10 o                         
   3   7   5      16323.68      16806.90       239.69 o                         
   4   7   5       8314.01       8695.47       124.56 o                         
   5   7   5      11859.67      11846.25       175.96 o                         
   6   7   5       3466.56       3434.09        57.77 o                         
   7   7   5       7322.02       7450.51       103.80 o                         
   8   7   5         40.95         24.60         9.89 o                         
   9   7   5       1550.28       1635.45        48.30 o                         
  10   7   5        252.62        217.49        27.25 o                         
  11   7   5         66.78         41.83        19.36 o                         
  12   7   5        137.45        114.62        21.44 o                         
  13   7   5         19.24         29.92        26.67 o                         
  14   7   5         38.57         31.84        32.10 o                         
  15   7   5        428.51        415.03        53.96 o                         
 -10   8   5        967.52        995.53        94.37 o                         
  -9   8   5        341.61        317.92        45.13 o                         
  -8   8   5       1396.66       1271.09        79.16 o                         
  -7   8   5       3179.28       3168.17       109.26 o                         
  -6   8   5         40.52         25.60        26.14 o                         
  -5   8   5        515.35        417.22        36.36 o                         
  -4   8   5         25.35         21.61        16.76 o                         
  -3   8   5         52.41         29.88        12.77 o                         
  -2   8   5        182.48        153.47        11.40 o                         
  -1   8   5        371.31        338.21        17.83 o                         
   0   8   5         45.76         49.30         8.49 o                         
   1   8   5       9895.21      10287.51       136.79 o                         
   2   8   5       2728.31       2946.26        44.56 o                         
   3   8   5       9061.27       9375.62       134.79 o                         
   4   8   5       3131.81       3112.81        50.63 o                         
   5   8   5       6587.34       6709.57        95.34 o                         
   6   8   5       3596.92       3719.31        63.77 o                         
   7   8   5       1768.82       1794.68        38.67 o                         
   8   8   5       6735.95       6626.96       108.66 o                         
   9   8   5        165.60        172.13        22.78 o                         
  10   8   5        816.67        903.90        47.19 o                         
  11   8   5        109.11         88.94        21.66 o                         
  12   8   5        273.81        295.37        26.81 o                         
  13   8   5         32.80         41.31        28.42 o                         
  14   8   5         13.27          2.23        33.74 o                         
  15   8   5        165.19        194.08        45.85 o                         
  -9   9   5       1254.49       1136.45        79.50 o                         
  -8   9   5       1211.76       1102.40        75.73 o                         
  -7   9   5       2329.83       2197.88       104.56 o                         
  -6   9   5       1775.46       1626.98        76.35 o                         
  -5   9   5         50.75         49.76        28.51 o                         
  -4   9   5          8.42         18.14        18.36 o                         
  -3   9   5        332.06        317.56        27.10 o                         
  -2   9   5        427.86        398.31        34.68 o                         
  -1   9   5        200.22        177.64        14.90 o                         
   0   9   5       4495.98       4666.46        83.12 o                         
   1   9   5       1430.56       1435.60        32.26 o                         
   2   9   5      12842.07      13355.43       206.59 o                         
   3   9   5        809.97        834.55        22.90 o                         
   4   9   5       7441.13       7752.85       123.55 o                         
   5   9   5        240.87        237.61        12.92 o                         
   6   9   5       3571.18       3549.13        59.18 o                         
   7   9   5       2017.68       2166.42        46.89 o                         
   8   9   5        504.81        504.04        25.48 o                         
   9   9   5       3438.11       3619.98        83.46 o                         
  10   9   5        368.14        364.08        29.51 o                         
  11   9   5        107.35        122.83        22.44 o                         
  12   9   5         50.28         59.34        22.30 o                         
  13   9   5        245.24        165.52        39.47 o                         
  14   9   5         32.21         50.23        38.15 o                         
  15   9   5         19.55         14.11        38.33 o                         
  -8  10   5       1788.96       1687.50        94.12 o                         
  -7  10   5        899.76        736.44        65.60 o                         
  -6  10   5       1496.00       1455.76        82.44 o                         
  -5  10   5        248.64        214.22        25.08 o                         
  -4  10   5        574.86        544.64        36.74 o                         
  -3  10   5       1517.88       1458.92        83.97 o                         
  -2  10   5          6.38          4.00        20.56 o                         
  -1  10   5        647.38        638.11        33.42 o                         
   0  10   5       1343.42       1294.54        42.36 o                         
   1  10   5       7439.55       7851.65       125.23 o                         
   2  10   5        617.01        693.05        22.05 o                         
   3  10   5       8617.30       9038.97       141.72 o                         
   4  10   5        837.18        899.52        28.65 o                         
   5  10   5       5150.53       5349.14        98.84 o                         
   6  10   5       1104.50       1168.09        29.11 o                         
   7  10   5       3721.08       3808.81        69.36 o                         
   8  10   5        736.03        709.73        32.72 o                         
   9  10   5        978.64       1004.48        44.97 o                         
  10  10   5       1800.23       1836.05        54.83 o                         
  11  10   5         48.17         32.73        20.81 o                         
  12  10   5         16.32         10.68        19.88 o                         
  13  10   5         24.93         14.59        19.36 o                         
  14  10   5          7.27         16.62        29.03 o                         
  15  10   5          3.74         18.42        31.12 o                         
  -8  11   5          0.39          0.00        79.87 o                         
  -7  11   5       1392.88       1309.64        86.97 o                         
  -6  11   5        359.28        308.47        67.65 o                         
  -5  11   5        340.33        300.98        29.63 o                         
  -4  11   5          2.23          8.14        23.01 o                         
  -3  11   5         17.16         12.05        23.32 o                         
  -2  11   5        261.79        280.41        31.04 o                         
  -1  11   5         61.49         41.48        25.43 o                         
   0  11   5       1245.89       1263.12        46.59 o                         
   1  11   5        228.18        173.13        22.67 o                         
   2  11   5       3557.26       3815.74        66.73 o                         
   3  11   5          2.31          7.22        12.98 o                         
   4  11   5      12021.74      12923.48       187.10 o                         
   5  11   5       1270.96       1359.22        40.70 o                         
   6  11   5       3974.18       4064.44        83.87 o                         
   7  11   5        310.24        349.90        27.47 o                         
   8  11   5       3919.55       3940.87        87.16 o                         
   9  11   5        889.75        851.19        41.35 o                         
  10  11   5        253.89        243.73        27.69 o                         
  11  11   5         11.28          4.82        20.20 o                         
  12  11   5         15.00         33.83        21.13 o                         
  13  11   5        154.79        134.50        24.21 o                         
  14  11   5         59.14         32.85        30.86 o                         
  15  11   5        613.33        599.16        58.29 o                         
  -7  12   5          1.55          0.00        81.59 o                         
  -6  12   5       1109.68       1233.85        89.69 o                         
  -5  12   5        441.04        425.41        56.61 o                         
  -4  12   5        269.70        240.83        35.30 o                         
  -3  12   5          0.02          0.00        24.91 o                         
  -2  12   5        318.34        260.94        32.30 o                         
  -1  12   5        518.85        523.44        41.70 o                         
   0  12   5         65.97         66.20        24.34 o                         
   1  12   5       1601.99       1795.66        62.11 o                         
   2  12   5          1.85          8.59        21.24 o                         
   3  12   5       4525.02       4854.23        89.64 o                         
   4  12   5        347.14        346.40        20.72 o                         
   5  12   5       4429.92       4735.01        81.82 o                         
   6  12   5       2026.79       2054.12        63.95 o                         
   7  12   5       4890.80       5009.20       113.21 o                         
   8  12   5       1368.06       1475.17        53.08 o                         
   9  12   5       2565.16       2492.25        70.26 o                         
  10  12   5       2270.39       2316.75        73.89 o                         
  11  12   5        275.52        290.66        29.64 o                         
  12  12   5         99.63         67.29        26.14 o                         
  13  12   5        129.35        108.70        24.96 o                         
  14  12   5        170.84        130.58        38.26 o                         
  -6  13   5          3.29          0.00        77.30 o                         
  -5  13   5        165.17        127.13        39.05 o                         
  -4  13   5         17.08         40.02        30.92 o                         
  -3  13   5        104.62        105.21        35.08 o                         
  -2  13   5         16.21         25.60        28.54 o                         
  -1  13   5        345.90        314.15        40.35 o                         
   0  13   5        500.38        465.44        40.57 o                         
   1  13   5          6.38         22.56        22.73 o                         
   2  13   5       1611.10       1646.49        63.40 o                         
   3  13   5         64.54         77.85        25.15 o                         
   4  13   5       6002.93       5958.14       134.43 o                         
   5  13   5        242.01        231.67        32.80 o                         
   6  13   5       4974.28       5107.89       106.35 o                         
   7  13   5       1003.65        988.50        43.44 o                         
   8  13   5       5632.26       5744.15       138.20 o                         
   9  13   5       1553.04       1675.05        59.16 o                         
  10  13   5       1946.41       1996.90        63.79 o                         
  11  13   5         10.17         15.13        22.24 o                         
  12  13   5        298.66        280.70        35.14 o                         
  13  13   5        457.87        399.68        36.64 o                         
  14  13   5         92.19        101.47        39.27 o                         
  -4  14   5         57.92         52.48        35.97 o                         
  -3  14   5         12.09         21.25        33.88 o                         
  -2  14   5        398.41        441.92        43.25 o                         
  -1  14   5         20.14         54.05        29.74 o                         
   0  14   5        676.25        595.60        44.74 o                         
   1  14   5        355.95        286.15        35.14 o                         
   2  14   5       1329.32       1343.56        68.29 o                         
   3  14   5       2783.75       2635.62       146.42 o                         
   4  14   5        958.72       1004.06        62.76 o                         
   5  14   5       2707.13       2617.02       100.28 o                         
   6  14   5        121.72         68.23        21.81 o                         
   7  14   5       1411.61       1278.88        51.40 o                         
   8  14   5         64.31        112.65        25.74 o                         
   9  14   5       1225.64       1199.71        57.09 o                         
  10  14   5        332.51        274.13        30.45 o                         
  11  14   5        383.44        366.82        38.29 o                         
  12  14   5          4.04          2.87        27.04 o                         
  13  14   5          2.47         31.49        26.87 o                         
  -3  15   5         32.70         31.26        35.81 o                         
  -2  15   5        100.21         85.73        35.03 o                         
  -1  15   5       1054.62        975.70        71.03 o                         
   0  15   5        134.28        119.62        70.91 o                         
   1  15   5        744.31        637.97        70.06 o                         
   2  15   5        464.85        508.81        51.47 o                         
   3  15   5       2369.72       2464.18       107.51 o                         
   4  15   5       2217.80       2141.18        99.05 o                         
   5  15   5        530.08        491.55        58.90 o                         
   6  15   5       1332.77       1189.97        81.48 o                         
   7  15   5         22.74          6.42        33.32 o                         
   8  15   5        974.49        926.56        51.23 o                         
   9  15   5         23.44         30.90        27.73 o                         
  10  15   5       1300.33       1288.16        80.45 o                         
  11  15   5        593.39        489.58        43.74 o                         
  12  15   5        100.10         59.35        31.51 o                         
  -1  16   5        179.13        150.30        76.44 o                         
   0  16   5        799.03        796.17       108.22 o                         
   1  16   5         75.95         15.46        63.56 o                         
   2  16   5       1872.12       1856.01       158.89 o                         
   3  16   5        763.89        719.41        72.81 o                         
   4  16   5       2433.98       2535.33       140.28 o                         
   5  16   5       2698.22       3001.94       145.45 o                         
   6  16   5        278.20        291.16        79.02 o                         
   7  16   5        565.75        524.77        98.77 o                         
   8  16   5        564.60        612.33        65.90 o                         
   9  16   5       1650.58       1682.50       111.29 o                         
  10  16   5         70.04         52.63        33.97 o                         
  11  16   5          7.23          0.00        30.94 o                         
   2  17   5        223.00        175.21        78.16 o                         
   3  17   5       1468.72       1314.24        99.29 o                         
   4  17   5       2395.21       2693.32       224.59 o                         
   5  17   5        620.00        669.02        78.31 o                         
   6  17   5       2319.78       2312.07       181.22 o                         
   7  17   5        392.53        226.74        79.87 o                         
   8  17   5       1116.99        883.77       115.95 o                         
   9  17   5        597.28        541.09        87.60 o                         
  -3 -12   6        918.60        859.73       101.35 o                         
  -2 -12   6       1142.86       1039.23       111.65 o                         
  -7 -11   6         72.81         89.82        44.93 o                         
  -6 -11   6        211.37        122.49        36.83 o                         
  -5 -11   6         57.50         26.85        26.70 o                         
  -4 -11   6        503.70        401.35        49.27 o                         
  -3 -11   6        163.94         85.66        30.03 o                         
  -2 -11   6        890.16        749.62        68.81 o                         
  -1 -11   6       1257.09       1253.10       156.74 o                         
   0 -11   6       1059.49       1118.24       115.95 o                         
   1 -11   6       2799.48       2799.91       210.42 o                         
   2 -11   6        298.93        319.50        87.60 o                         
  -8 -10   6         15.92         45.45        33.00 o                         
  -7 -10   6         83.57         34.97        33.80 o                         
  -6 -10   6         10.37          7.65        29.59 o                         
  -5 -10   6        691.21        574.02        61.12 o                         
  -4 -10   6        232.24        162.49        31.33 o                         
  -3 -10   6       1560.55       1595.30        80.77 o                         
  -2 -10   6        406.82        348.85        34.66 o                         
  -1 -10   6       1616.77       1669.05        69.84 o                         
   0 -10   6        692.34        660.80        52.94 o                         
   1 -10   6        782.38        724.02        95.33 o                         
   2 -10   6       1670.66       1690.25       158.03 o                         
   3 -10   6         30.85         53.14        56.69 o                         
   4 -10   6        335.43        346.83        74.29 o                         
 -10  -9   6          7.05          3.03        47.57 o                         
  -9  -9   6         36.11         10.48        29.59 o                         
  -8  -9   6        355.98        309.81        66.57 o                         
  -7  -9   6          8.12         11.74        27.27 o                         
  -6  -9   6        995.03        915.54        61.55 o                         
  -5  -9   6        100.22         66.45        23.45 o                         
  -4  -9   6       5065.37       5150.50       126.85 o                         
  -3  -9   6         24.83         27.89        22.34 o                         
  -2  -9   6       1604.86       1573.55        61.24 o                         
  -1  -9   6        129.14         98.76        24.45 o                         
   0  -9   6       2316.79       2356.90        75.73 o                         
   1  -9   6        552.40        550.12        46.68 o                         
   2  -9   6        630.50        679.18        63.29 o                         
   3  -9   6        966.34        866.49        77.13 o                         
   4  -9   6         77.05        111.67        49.43 o                         
   5  -9   6        139.29        110.33        62.70 o                         
   6  -9   6        115.78         13.74        75.58 o                         
 -10  -8   6         41.03         40.13        26.48 o                         
  -9  -8   6        294.49        225.61        34.91 o                         
  -8  -8   6         60.85         39.09        26.83 o                         
  -7  -8   6        486.20        479.70        47.86 o                         
  -6  -8   6        548.95        520.03        35.46 o                         
  -5  -8   6       2378.48       2290.75        70.36 o                         
  -4  -8   6        387.87        355.91        29.06 o                         
  -3  -8   6       4984.62       5168.23       126.35 o                         
  -2  -8   6        468.90        416.20        32.47 o                         
  -1  -8   6       2712.74       2864.69        88.01 o                         
   0  -8   6          3.80         20.21        21.44 o                         
   1  -8   6       3112.81       3273.46        83.84 o                         
   2  -8   6       1079.75       1036.96        42.33 o                         
   3  -8   6        373.95        323.87        52.51 o                         
   4  -8   6        359.83        330.14        52.57 o                         
   5  -8   6          8.17         13.78        44.28 o                         
   6  -8   6          5.15         27.48        68.71 o                         
   7  -8   6         20.62         36.07        67.85 o                         
   8  -8   6          0.12          0.86        69.57 o                         
 -11  -7   6        297.63        218.95        41.44 o                         
 -10  -7   6          4.09          7.94        22.99 o                         
  -9  -7   6          1.21         11.95        23.49 o                         
  -8  -7   6        763.29        676.76        44.31 o                         
  -7  -7   6          3.63         17.63        21.48 o                         
  -6  -7   6        488.52        471.06        30.28 o                         
  -5  -7   6       1009.88       1075.65        54.14 o                         
  -4  -7   6       6671.24       6668.95       158.32 o                         
  -3  -7   6         22.55         31.33        19.01 o                         
  -2  -7   6       3546.20       3582.48        91.07 o                         
  -1  -7   6        710.11        608.91        36.51 o                         
   0  -7   6       5901.74       5944.46       147.46 o                         
   1  -7   6         49.68         41.83        19.04 o                         
   2  -7   6       6262.44       6628.62       151.81 o                         
   3  -7   6       2019.77       2072.41        70.91 o                         
   4  -7   6         22.95         10.49        39.08 o                         
   5  -7   6        152.70        100.59        44.61 o                         
   6  -7   6        442.77        345.98        57.68 o                         
   7  -7   6        255.23        290.30        78.16 o                         
   8  -7   6         73.60        106.50        69.57 o                         
   9  -7   6        182.43        132.27        75.58 o                         
 -11  -6   6        327.93        388.78        46.01 o                         
 -10  -6   6         66.15         50.08        29.85 o                         
  -9  -6   6          3.65          4.36        27.34 o                         
  -8  -6   6         60.67          3.97        18.16 o                         
  -7  -6   6        108.65         66.79        21.40 o                         
  -6  -6   6       1106.41        986.48        49.81 o                         
  -5  -6   6        389.69        356.04        27.70 o                         
  -4  -6   6       2199.01       2235.00        60.66 o                         
  -3  -6   6       5485.79       5306.23       129.62 o                         
  -2  -6   6        777.19        749.83        32.34 o                         
  -1  -6   6       4850.39       4849.23       113.53 o                         
   0  -6   6        188.53        171.76        20.71 o                         
   1  -6   6       6166.15       6390.81       126.02 o                         
   2  -6   6        221.53        151.99        22.28 o                         
   3  -6   6       5292.14       5567.06       110.17 o                         
   4  -6   6       1459.39       1427.01        59.56 o                         
   5  -6   6         22.76         43.80        21.38 o                         
   6  -6   6          7.97         20.38        20.80 o                         
   7  -6   6        260.25        254.46        30.93 o                         
   8  -6   6        203.88        202.47        30.97 o                         
   9  -6   6         64.79         37.35        30.61 o                         
  10  -6   6       1083.70       1165.50        62.99 o                         
 -12  -5   6        102.08         99.49        29.63 o                         
 -11  -5   6       1061.33       1064.75        69.89 o                         
 -10  -5   6        272.45        247.35        34.36 o                         
  -9  -5   6        283.35        214.90        39.97 o                         
  -8  -5   6         23.71         44.39        20.01 o                         
  -7  -5   6        330.85        284.47        38.93 o                         
  -6  -5   6        125.86        133.93        22.09 o                         
  -5  -5   6       1004.71       1033.65        47.32 o                         
  -4  -5   6        428.31        397.98        26.54 o                         
  -3  -5   6       2419.00       2618.14        87.76 o                         
  -2  -5   6       6209.55       6257.26       151.55 o                         
  -1  -5   6       1477.19       1492.00        38.64 o                         
   0  -5   6       2884.07       2919.66        61.48 o                         
   1  -5   6         49.70         48.50        12.08 o                         
   2  -5   6       8700.70       9028.07       137.27 o                         
   3  -5   6        643.13        557.08        22.60 o                         
   4  -5   6       1788.11       1816.54        43.33 o                         
   5  -5   6       1491.22       1420.36        51.35 o                         
   6  -5   6        268.64        246.42        29.84 o                         
   7  -5   6        399.46        405.62        32.05 o                         
   8  -5   6         18.46         20.51        24.22 o                         
   9  -5   6        409.13        372.78        35.87 o                         
  10  -5   6        119.72         96.79        32.14 o                         
  11  -5   6       1236.07       1173.13        61.83 o                         
 -12  -4   6        523.06        448.29       106.50 o                         
 -11  -4   6         67.44        119.81        26.21 o                         
 -10  -4   6         62.60         43.30        23.49 o                         
  -9  -4   6        100.70         58.59        24.06 o                         
  -8  -4   6       1377.09       1311.13        55.38 o                         
  -7  -4   6       1318.91       1335.95        43.15 o                         
  -6  -4   6         78.93         71.76        25.20 o                         
  -5  -4   6        157.05        133.06        16.71 o                         
  -4  -4   6       4387.97       4280.05        91.13 o                         
  -3  -4   6       1729.66       1661.83        53.71 o                         
  -2  -4   6       3722.45       3771.16        61.72 o                         
  -1  -4   6       7531.54       7544.40       113.67 o                         
   0  -4   6         26.94         37.28         9.52 o                         
   1  -4   6       4242.53       4331.91        66.57 o                         
   2  -4   6         64.90         57.31        11.66 o                         
   3  -4   6       4247.42       4373.10        73.00 o                         
   4  -4   6        520.27        528.17        19.54 o                         
   5  -4   6         70.62         63.11        14.73 o                         
   6  -4   6         66.11         33.55        18.80 o                         
   7  -4   6          3.08         10.42        19.57 o                         
   8  -4   6         30.29          4.43        22.98 o                         
   9  -4   6          9.48         16.07        23.83 o                         
  10  -4   6        160.44        122.51        30.06 o                         
  11  -4   6        220.23        190.72        33.83 o                         
 -12  -3   6       1095.82       1381.92       109.93 o                         
 -11  -3   6        673.06        605.21        94.48 o                         
 -10  -3   6         13.68         11.22        17.60 o                         
  -9  -3   6          5.68          4.54        16.18 o                         
  -8  -3   6        126.97         68.39        18.37 o                         
  -7  -3   6        517.07        518.62        29.66 o                         
  -6  -3   6       1699.38       1689.14        38.66 o                         
  -5  -3   6       1871.52       1805.14        44.52 o                         
  -4  -3   6        122.93        123.71        13.33 o                         
  -3  -3   6      11961.99      11923.27       212.60 o                         
  -2  -3   6       4274.48       4419.08        85.59 o                         
  -1  -3   6       3936.55       3908.22        56.39 o                         
   0  -3   6       3332.48       3433.21        57.05 o                         
   1  -3   6        983.44        954.93        23.65 o                         
   2  -3   6       1554.02       1518.70        33.78 o                         
   3  -3   6        401.03        399.76        15.77 o                         
   4  -3   6       2134.30       2226.31        45.58 o                         
   5  -3   6        273.58        271.20        20.56 o                         
   6  -3   6         53.45         18.91        14.88 o                         
   7  -3   6          0.38          5.05        18.21 o                         
   8  -3   6        210.30        164.72        27.59 o                         
   9  -3   6        158.68        122.25        26.15 o                         
  10  -3   6        631.71        600.55        39.12 o                         
  11  -3   6        811.70        863.28        45.50 o                         
  12  -3   6        265.99        247.92        32.26 o                         
 -10  -2   6       1098.93       1117.43        77.36 o                         
  -9  -2   6        159.48         95.06        14.62 o                         
  -8  -2   6         41.91         48.38        13.74 o                         
  -7  -2   6        706.26        576.28        45.07 o                         
  -6  -2   6       2124.12       2006.16        99.69 o                         
  -5  -2   6        535.06        503.35        13.91 o                         
  -4  -2   6       4052.11       3706.22        60.83 o                         
  -3  -2   6        743.51        796.38        21.88 o                         
  -2  -2   6       8341.70       7988.72       122.20 o                         
  -1  -2   6       5761.02       5546.21        67.01 o                         
   0  -2   6       1976.21       1936.54        26.03 o                         
   1  -2   6       4950.34       4799.27        61.79 o                         
   2  -2   6       3126.65       3040.19        44.26 o                         
   3  -2   6       4057.98       4259.65        63.78 o                         
   4  -2   6       1045.33       1036.43        22.59 o                         
   5  -2   6        888.03        933.12        28.71 o                         
   6  -2   6        312.06        301.41        17.31 o                         
   7  -2   6       1147.60       1047.51        36.94 o                         
   8  -2   6         46.68         15.33        18.95 o                         
   9  -2   6       1114.80       1173.28        49.71 o                         
  10  -2   6         51.43         45.55        21.69 o                         
  11  -2   6       1431.64       1521.73        68.36 o                         
  12  -2   6        156.18        119.07        27.54 o                         
  13  -2   6        167.34        165.59        28.75 o                         
 -10  -1   6        110.04         96.19        68.71 o                         
  -9  -1   6        115.74         99.63        58.40 o                         
  -8  -1   6        426.91        292.87        85.89 o                         
  -7  -1   6        288.63        289.87        19.34 o                         
  -6  -1   6        755.43        639.29        58.25 o                         
  -5  -1   6       1824.14       1692.19        63.90 o                         
  -4  -1   6        161.19        147.46         9.63 o                         
  -3  -1   6       5276.01       4985.57       112.43 o                         
  -2  -1   6       6543.04       6420.61       113.91 o                         
  -1  -1   6       8374.91       8337.99       114.51 o                         
   0  -1   6      18071.71      18062.19       207.69 o                         
   1  -1   6       8038.97       8397.23        94.85 o                         
   2  -1   6       3055.70       3201.19        43.22 o                         
   3  -1   6       5289.02       5252.07        84.24 o                         
   4  -1   6       3893.61       3959.40        57.07 o                         
   5  -1   6        142.87        166.71        11.91 o                         
   6  -1   6          0.88         16.74        10.88 o                         
   7  -1   6          0.61          2.63        11.17 o                         
   8  -1   6         75.76         80.07        17.08 o                         
   9  -1   6        208.70        209.14        23.70 o                         
  10  -1   6        746.21        712.23        35.73 o                         
  11  -1   6         47.13         15.55        21.18 o                         
  12  -1   6       2085.26       2388.52        74.57 o                         
  13  -1   6        822.53        883.77        45.06 o                         
 -10   0   6        297.68        200.12        74.72 o                         
  -9   0   6        513.09        412.26        85.03 o                         
  -7   0   6         29.75         40.37        45.52 o                         
  -6   0   6       1818.42       1681.66       112.51 o                         
  -5   0   6         96.27         87.84        12.84 o                         
  -4   0   6       1963.10       1856.23        81.28 o                         
  -3   0   6        785.55        834.85        30.33 o                         
  -2   0   6       8864.80       8486.08       159.17 o                         
  -1   0   6       8884.43       8177.56       114.58 o                         
   0   0   6      11813.46      11765.98       156.64 o                         
   1   0   6       6206.63       5748.63        71.81 o                         
   2   0   6      11896.34      12140.92       143.03 o                         
   3   0   6       5245.40       5564.11        79.96 o                         
   4   0   6       1379.68       1391.27        33.30 o                         
   5   0   6        733.98        641.30        16.95 o                         
   6   0   6          0.88          7.46         9.52 o                         
   7   0   6          0.88          4.47        10.57 o                         
   8   0   6        376.39        343.82        19.93 o                         
   9   0   6        488.96        456.71        28.38 o                         
  10   0   6        592.81        544.47        30.49 o                         
  11   0   6       1800.68       1793.02        56.08 o                         
  12   0   6         80.03         81.56        24.51 o                         
  13   0   6       2762.26       3018.69        86.53 o                         
  14   0   6       1480.82       1523.12        78.03 o                         
  -7   1   6        363.64        256.80        70.43 o                         
  -6   1   6         23.22         24.91        43.80 o                         
  -5   1   6       3010.92       3266.27       187.23 o                         
  -4   1   6         31.43         14.17         7.57 o                         
  -3   1   6       7324.49       7382.36       230.28 o                         
  -2   1   6       2083.99       2121.08        50.26 o                         
  -1   1   6      13199.80      12431.48       167.38 o                         
   0   1   6       5545.40       5202.46        73.67 o                         
   1   1   6      16954.70      17251.29       229.60 o                         
   2   1   6        671.38        587.44        14.20 o                         
   3   1   6       1649.92       1529.56        26.90 o                         
   4   1   6       1798.78       1818.42        37.38 o                         
   5   1   6          0.52          7.82         8.82 o                         
   6   1   6        416.87        416.71        16.04 o                         
   7   1   6        249.00        206.25        12.02 o                         
   8   1   6          8.35          8.62        11.74 o                         
   9   1   6        615.77        627.60        31.24 o                         
  10   1   6        538.13        525.89        30.48 o                         
  11   1   6        811.14        756.59        35.52 o                         
  12   1   6       2463.17       2624.03        74.04 o                         
  13   1   6        194.17        165.34        30.45 o                         
  14   1   6       1705.29       1884.09        87.10 o                         
 -12   2   6          3.75          0.00        34.35 o                         
 -11   2   6        702.42        943.04        82.45 o                         
 -10   2   6          4.78          1.72        28.34 o                         
  -9   2   6          5.40          1.72        13.74 o                         
  -7   2   6        515.05        509.31        69.57 o                         
  -6   2   6       2674.03       2603.23       190.67 o                         
  -5   2   6          4.28         12.66        11.28 o                         
  -4   2   6       7252.67       7191.54       507.97 o                         
  -3   2   6        602.31        529.43        16.35 o                         
  -2   2   6      19339.08      18908.14       388.37 o                         
  -1   2   6          0.72         30.20         8.67 o                         
   0   2   6      16350.63      15285.58       165.42 o                         
   1   2   6         34.64         28.51         5.72 o                         
   2   2   6       2788.17       2663.66        36.24 o                         
   3   2   6        625.22        621.17        14.90 o                         
   4   2   6        506.52        498.97        14.82 o                         
   5   2   6        766.19        611.32        21.18 o                         
   6   2   6         35.02         32.01         9.25 o                         
   7   2   6         86.16         63.25        11.45 o                         
   8   2   6        565.99        485.67        18.83 o                         
   9   2   6       2032.19       2233.69        55.91 o                         
  10   2   6        495.32        481.65        31.71 o                         
  11   2   6       1820.03       1861.64        59.85 o                         
  12   2   6        205.61        169.56        24.08 o                         
  13   2   6       2812.91       2983.26        91.60 o                         
  14   2   6        704.35        760.74        57.26 o                         
  15   2   6        733.97        659.18        90.79 o                         
 -12   3   6        985.66        957.44        65.43 o                         
 -11   3   6          1.41          8.58        19.46 o                         
 -10   3   6        368.39        338.26        33.64 o                         
  -9   3   6         17.34         20.04        15.95 o                         
  -8   3   6         22.36         43.66        13.09 o                         
  -7   3   6        357.81        352.78        45.76 o                         
  -6   3   6         10.58          6.87         9.40 o                         
  -5   3   6       2747.37       2663.97       166.85 o                         
  -4   3   6       1126.55       1053.17        40.33 o                         
  -3   3   6      10644.40      10785.99       218.04 o                         
  -2   3   6       3022.54       3015.11        75.80 o                         
  -1   3   6      19229.10      17803.69       315.11 o                         
   0   3   6        453.95        410.08        16.04 o                         
   1   3   6       8314.57       7517.47        97.84 o                         
   2   3   6        264.26        272.94         9.94 o                         
   3   3   6        116.66        183.49         9.89 o                         
   4   3   6         43.85         33.24         8.59 o                         
   5   3   6         12.08         10.48         8.86 o                         
   6   3   6        301.03        258.47        16.38 o                         
   7   3   6       1232.16       1181.10        30.36 o                         
   8   3   6        166.73        206.65        13.16 o                         
   9   3   6        733.65        741.81        39.77 o                         
  10   3   6        829.86        828.93        31.63 o                         
  11   3   6         46.17         45.41        20.55 o                         
  12   3   6       3103.79       3101.64        84.44 o                         
  13   3   6         48.07         34.25        21.44 o                         
  14   3   6       2519.17       2494.93        94.09 o                         
  15   3   6        789.89        912.89        60.83 o                         
 -12   4   6          0.60          0.00        76.44 o                         
 -11   4   6        534.89        548.41        52.53 o                         
 -10   4   6          1.83          2.58        22.02 o                         
  -9   4   6        514.91        583.81        44.05 o                         
  -8   4   6          0.68          9.82        18.60 o                         
  -7   4   6        137.38        173.87        19.01 o                         
  -6   4   6         95.18         79.23        13.28 o                         
  -5   4   6       1856.71       1727.52        95.54 o                         
  -4   4   6       8393.57       7865.02       272.56 o                         
  -3   4   6       1179.68       1189.67        30.66 o                         
  -2   4   6      11331.80      10568.99       191.30 o                         
  -1   4   6       1571.02       1458.56        25.34 o                         
   0   4   6      12389.67      11038.80       162.45 o                         
   1   4   6        125.65        113.87         7.72 o                         
   2   4   6       4751.89       4291.93        61.55 o                         
   3   4   6       5181.74       5110.81        71.75 o                         
   4   4   6       3798.58       4075.83        67.05 o                         
   5   4   6       3293.93       3377.42        52.33 o                         
   6   4   6       1621.85       1638.74        34.64 o                         
   7   4   6        328.54        296.59        13.78 o                         
   8   4   6        152.70        115.14        12.82 o                         
   9   4   6        981.17        923.99        34.15 o                         
  10   4   6         77.83         72.40        22.34 o                         
  11   4   6       4943.28       5048.97       114.17 o                         
  12   4   6          2.53          7.61        18.52 o                         
  13   4   6       3605.13       3559.80       101.69 o                         
  14   4   6         14.06         33.77        36.69 o                         
  15   4   6       2385.89       2588.25       118.05 o                         
 -11   5   6         18.79          0.86        26.91 o                         
 -10   5   6         26.29          4.71        25.73 o                         
  -9   5   6        119.41        105.95        38.74 o                         
  -8   5   6          6.87          8.39        18.86 o                         
  -7   5   6        290.99        264.81        20.33 o                         
  -6   5   6       3719.57       3470.59       125.73 o                         
  -5   5   6        910.27        844.47        31.04 o                         
  -4   5   6       2699.21       2502.51        74.09 o                         
  -3   5   6       3309.86       3158.87        76.49 o                         
  -2   5   6        292.82        335.89        18.06 o                         
  -1   5   6       7393.34       6803.60        82.48 o                         
   0   5   6       2345.84       2239.78        26.77 o                         
   1   5   6      23758.79      22392.88       316.49 o                         
   2   5   6        277.00        284.03        11.87 o                         
   3   5   6      20854.01      21192.21       285.90 o                         
   4   5   6        329.69        365.14        15.11 o                         
   5   5   6       6420.81       6431.24        99.11 o                         
   6   5   6        820.20        822.24        23.82 o                         
   7   5   6        325.82        361.67        18.36 o                         
   8   5   6        485.26        500.21        18.68 o                         
   9   5   6        432.83        417.37        19.96 o                         
  10   5   6       4678.61       4702.15       131.73 o                         
  11   5   6          0.38          4.29        20.34 o                         
  12   5   6       3078.25       3098.44        86.91 o                         
  13   5   6        264.92        253.10        24.23 o                         
  14   5   6       4073.79       4015.74       222.35 o                         
  15   5   6        124.72        202.04        45.16 o                         
 -11   6   6         24.99         12.34        41.58 o                         
 -10   6   6          4.34          1.97        28.88 o                         
  -9   6   6          0.02         10.24        19.92 o                         
  -8   6   6         50.22         66.51        24.79 o                         
  -7   6   6        557.43        513.71        34.63 o                         
  -6   6   6        574.77        528.55        28.70 o                         
  -5   6   6       4655.04       4559.78       124.86 o                         
  -4   6   6        256.89        233.57        15.31 o                         
  -3   6   6        541.08        516.73        22.86 o                         
  -2   6   6       3164.38       2856.21        52.94 o                         
  -1   6   6       4549.32       4484.22        72.75 o                         
   0   6   6      17465.59      17112.52       208.65 o                         
   1   6   6       1324.73       1340.98        24.10 o                         
   2   6   6      12502.33      11427.08       143.32 o                         
   3   6   6        102.56        111.19         9.62 o                         
   4   6   6       3150.15       3275.91        52.68 o                         
   5   6   6        680.71        712.22        23.03 o                         
   6   6   6       3307.23       3387.28        55.01 o                         
   7   6   6        803.44        819.33        25.93 o                         
   8   6   6        417.03        377.67        17.87 o                         
   9   6   6        310.92        294.08        17.98 o                         
  10   6   6         59.76         40.37        18.85 o                         
  11   6   6       4272.33       4055.35       115.49 o                         
  12   6   6        831.70        821.45        43.06 o                         
  13   6   6       3286.71       3009.19        86.46 o                         
  14   6   6       1145.38       1189.80        91.97 o                         
  15   6   6       3927.10       4081.70       160.24 o                         
 -10   7   6          0.65          1.72        31.40 o                         
  -9   7   6        311.94        315.79        44.68 o                         
  -8   7   6         68.97         50.08        25.05 o                         
  -7   7   6         26.55         10.03        22.25 o                         
  -6   7   6       3042.33       2886.90        93.07 o                         
  -5   7   6         22.65         16.86        18.50 o                         
  -4   7   6       3663.51       3449.31       112.94 o                         
  -3   7   6        569.80        508.92        22.94 o                         
  -2   7   6       3374.65       3433.69        51.00 o                         
  -1   7   6       4639.91       4486.39        74.92 o                         
   0   7   6       7664.33       7455.76       124.98 o                         
   1   7   6       6293.26       6103.67        82.00 o                         
   2   7   6       2100.71       2116.18        37.08 o                         
   3   7   6       3152.23       3307.31        49.84 o                         
   4   7   6          8.92          5.96         8.90 o                         
   5   7   6        976.37        987.94        23.44 o                         
   6   7   6        302.31        338.64        16.39 o                         
   7   7   6       1584.88       1550.47        33.39 o                         
   8   7   6        311.32        295.50        15.66 o                         
   9   7   6         48.39         48.14        16.80 o                         
  10   7   6       1086.41       1039.91        43.87 o                         
  11   7   6       1543.62       1496.02        68.81 o                         
  12   7   6       1219.93       1210.39        51.20 o                         
  13   7   6        293.25        237.73        26.77 o                         
  14   7   6       1689.66       1581.71       120.93 o                         
  15   7   6        261.80        277.72        49.26 o                         
 -10   8   6         86.42         13.42        46.23 o                         
  -9   8   6         42.39         28.78        31.84 o                         
  -8   8   6        253.78        242.04        43.46 o                         
  -7   8   6        507.76        458.62        57.64 o                         
  -6   8   6          0.55          2.32        23.27 o                         
  -5   8   6       4465.44       4063.98       135.57 o                         
  -4   8   6         20.12         32.62        23.46 o                         
  -3   8   6       2546.59       2362.55        68.05 o                         
  -2   8   6       1447.37       1416.39        34.12 o                         
  -1   8   6       4708.87       4635.21        70.24 o                         
   0   8   6       1477.75       1598.90        37.25 o                         
   1   8   6       6134.94       6300.76        97.23 o                         
   2   8   6       2498.26       2455.77        45.61 o                         
   3   8   6        103.98         95.18        11.60 o                         
   4   8   6        251.94        259.73        14.40 o                         
   5   8   6        130.64        113.42        10.82 o                         
   6   8   6         12.30          9.02         9.75 o                         
   7   8   6         49.54         49.34        12.22 o                         
   8   8   6        130.63        137.74        15.61 o                         
   9   8   6         56.61         27.63        15.42 o                         
  10   8   6       1330.88       1388.54        59.75 o                         
  11   8   6       1493.74       1425.66        51.56 o                         
  12   8   6        707.10        636.00        36.57 o                         
  13   8   6       1198.70       1126.21        49.03 o                         
  14   8   6         94.50         55.07        36.50 o                         
  15   8   6        982.39       1040.84        92.69 o                         
  -9   9   6         35.73          1.72        42.30 o                         
  -8   9   6          3.21          5.90        33.84 o                         
  -7   9   6         60.97         44.68        34.26 o                         
  -6   9   6        367.04        326.97        39.05 o                         
  -5   9   6         22.35          6.43        25.28 o                         
  -4   9   6       2234.17       2020.93       117.64 o                         
  -3   9   6       1273.47       1217.77        46.09 o                         
  -2   9   6       2475.23       2443.93        67.02 o                         
  -1   9   6       2604.97       2623.76        53.42 o                         
   0   9   6       4413.13       4526.99        70.17 o                         
   1   9   6       3708.51       3733.98        66.04 o                         
   2   9   6       2740.42       2766.34        47.31 o                         
   3   9   6       3529.96       3541.14        64.50 o                         
   4   9   6        256.66        283.26        15.30 o                         
   5   9   6        188.24        147.52        14.51 o                         
   6   9   6        774.06        707.92        26.13 o                         
   7   9   6         66.09         41.53        12.90 o                         
   8   9   6         55.07         70.22        14.17 o                         
   9   9   6       1021.44       1039.76        38.58 o                         
  10   9   6          0.56          9.65        19.03 o                         
  11   9   6       6619.36       6513.69       155.78 o                         
  12   9   6       2126.03       2079.11        68.80 o                         
  13   9   6        111.21         96.92        27.18 o                         
  14   9   6        571.22        555.07        57.16 o                         
  15   9   6        851.43        827.13        69.71 o                         
  -8  10   6          0.34          7.56        35.43 o                         
  -7  10   6          2.57         10.88        35.36 o                         
  -6  10   6         32.11          3.81        35.09 o                         
  -5  10   6        860.88        743.67        54.82 o                         
  -4  10   6         27.34         14.83        18.04 o                         
  -3  10   6       2749.12       2689.74        80.68 o                         
  -2  10   6       1964.88       1891.03        66.02 o                         
  -1  10   6       5165.79       5390.54       147.60 o                         
   0  10   6       4392.23       4429.34        90.18 o                         
   1  10   6       7296.42       7417.47       124.33 o                         
   2  10   6       2807.40       2854.56        52.27 o                         
   3  10   6       4069.13       4201.05        70.24 o                         
   4  10   6       3391.10       3552.11        62.03 o                         
   5  10   6        494.35        564.38        20.66 o                         
   6  10   6       1180.76       1149.53        29.74 o                         
   7  10   6       1057.22       1123.83        33.92 o                         
   8  10   6        273.48        231.75        23.60 o                         
   9  10   6          4.40          4.04        18.01 o                         
  10  10   6       2735.64       2681.46        69.62 o                         
  11  10   6        108.10        109.84        24.73 o                         
  12  10   6       5115.84       5071.13       122.82 o                         
  13  10   6       2393.85       2346.47        77.02 o                         
  14  10   6        544.67        479.18        43.21 o                         
  15  10   6        442.34        430.26        47.47 o                         
  -7  11   6        150.34        138.42        44.91 o                         
  -6  11   6        127.73         56.72        49.61 o                         
  -5  11   6        762.03        665.19        59.97 o                         
  -4  11   6       1144.08       1118.35        52.40 o                         
  -3  11   6          0.91          0.00        21.29 o                         
  -2  11   6       5061.49       5057.55       132.11 o                         
  -1  11   6       2027.40       2045.91        74.39 o                         
   0  11   6       2981.22       2997.58        95.02 o                         
   1  11   6        725.71        729.45        35.83 o                         
   2  11   6       7727.29       8059.36       158.90 o                         
   3  11   6       2321.87       2383.63        47.38 o                         
   4  11   6       2830.43       2894.56        57.69 o                         
   5  11   6       1498.57       1455.31        35.50 o                         
   6  11   6         91.65         76.45        16.23 o                         
   7  11   6       1736.39       1761.69        47.41 o                         
   8  11   6       1521.57       1528.08        50.26 o                         
   9  11   6        193.06        179.72        25.43 o                         
  10  11   6        562.03        536.80        38.80 o                         
  11  11   6       6242.42       5924.21       132.93 o                         
  12  11   6        378.37        384.32        31.52 o                         
  13  11   6       3191.86       3170.30        94.24 o                         
  14  11   6        750.83        730.57        40.74 o                         
  15  11   6       1245.59       1220.18        66.92 o                         
  -7  12   6        114.30        100.49        88.46 o                         
  -6  12   6        451.24        487.05        76.10 o                         
  -5  12   6        472.79        406.91        54.17 o                         
  -4  12   6       1068.07        989.21        54.76 o                         
  -3  12   6       1995.41       2091.67        75.41 o                         
  -2  12   6          1.16         17.52        23.54 o                         
  -1  12   6       3819.68       3951.72       113.64 o                         
   0  12   6        821.93        819.80        48.21 o                         
   1  12   6       4702.80       4766.40       117.15 o                         
   2  12   6        184.99        146.49        24.71 o                         
   3  12   6       8453.09       8997.30       187.98 o                         
   4  12   6       4231.02       4460.62        85.78 o                         
   5  12   6        119.07         94.24        16.53 o                         
   6  12   6          5.85         13.11        17.31 o                         
   7  12   6        513.02        532.38        31.36 o                         
   8  12   6         59.76         76.90        20.27 o                         
   9  12   6         39.30          6.19        19.99 o                         
  10  12   6         20.58         14.25        21.99 o                         
  11  12   6        252.83        238.55        29.70 o                         
  12  12   6       2328.29       2291.83        78.71 o                         
  13  12   6        365.59        294.16        33.28 o                         
  14  12   6        513.43        438.42        34.66 o                         
  -5  13   6        507.81        484.65        62.89 o                         
  -4  13   6        302.05        280.84        36.53 o                         
  -3  13   6       1741.90       1843.64        80.21 o                         
  -2  13   6       4702.07       5034.08       145.35 o                         
  -1  13   6         87.99         80.95        28.52 o                         
   0  13   6       4469.26       4618.85       126.73 o                         
   1  13   6          8.47         14.82        25.74 o                         
   2  13   6       3812.30       3959.91       100.62 o                         
   3  13   6          0.24          8.36        21.47 o                         
   4  13   6       1307.17       1267.74        51.53 o                         
   5  13   6       1166.92       1117.73        44.53 o                         
   6  13   6        524.01        526.72        29.52 o                         
   7  13   6        488.81        459.92        28.86 o                         
   8  13   6        370.60        332.87        29.14 o                         
   9  13   6        161.02        163.97        27.24 o                         
  10  13   6         10.43         28.18        22.71 o                         
  11  13   6        482.43        447.23        35.95 o                         
  12  13   6          4.76          2.95        25.10 o                         
  13  13   6       2861.13       2856.16        91.61 o                         
  14  13   6        769.48        742.34        46.81 o                         
  -4  14   6        605.17        565.76        49.74 o                         
  -3  14   6        821.26        883.71        57.93 o                         
  -2  14   6       1672.54       1874.48        74.75 o                         
  -1  14   6       4112.58       4475.62       151.17 o                         
   0  14   6         11.37          8.84        28.32 o                         
   1  14   6       2549.08       2514.26        87.35 o                         
   2  14   6        179.34        163.39        30.27 o                         
   3  14   6       2617.88       2579.99        82.97 o                         
   4  14   6          0.16          5.12        32.86 o                         
   5  14   6        956.64        804.16        55.33 o                         
   6  14   6        111.50        107.80        28.84 o                         
   7  14   6         45.18         14.41        21.89 o                         
   8  14   6        114.07         59.68        25.28 o                         
   9  14   6         48.26         47.70        24.83 o                         
  10  14   6        342.74        329.65        31.21 o                         
  11  14   6        424.30        386.76        36.29 o                         
  12  14   6       2677.85       2751.23        98.72 o                         
  13  14   6        128.31        138.41        32.54 o                         
  -3  15   6        722.65        779.87        60.07 o                         
  -2  15   6       1549.87       1610.96       111.11 o                         
  -1  15   6        479.08        399.02        47.55 o                         
   0  15   6       2264.21       2408.87       103.13 o                         
   1  15   6          9.75          5.94        30.78 o                         
   2  15   6       2559.77       2559.53       138.06 o                         
   3  15   6        136.24        134.92        53.83 o                         
   4  15   6       2303.38       2316.12       136.99 o                         
   5  15   6          1.79          5.15        35.12 o                         
   6  15   6          0.43          6.01        36.62 o                         
   7  15   6         39.98         18.35        30.81 o                         
   8  15   6        118.35        111.56        30.04 o                         
   9  15   6        571.06        491.38        40.02 o                         
  10  15   6        181.32        207.40        33.75 o                         
  11  15   6        712.50        676.38        49.16 o                         
  12  15   6        392.42        360.70        41.62 o                         
  -1  16   6       1420.87       1466.94       108.65 o                         
   0  16   6        384.51        303.51        61.23 o                         
   1  16   6       1331.22       1283.00        96.60 o                         
   2  16   6          0.55         35.64        48.69 o                         
   3  16   6       2096.88       2121.60       106.96 o                         
   4  16   6        110.33        104.07        61.37 o                         
   5  16   6       1318.11       1230.85        98.99 o                         
   6  16   6          4.23         22.28        46.72 o                         
   7  16   6          2.15          2.58        60.98 o                         
   8  16   6        145.55         73.27        81.59 o                         
   9  16   6        286.35        330.22        57.54 o                         
  10  16   6        647.64        544.63        63.44 o                         
  11  16   6        583.06        606.91        51.38 o                         
   2  17   6       1152.70        987.70       120.24 o                         
   3  17   6         14.20          0.00        65.27 o                         
   4  17   6        767.25        691.24       137.85 o                         
   5  17   6          0.13         13.23        49.09 o                         
   6  17   6        158.54        157.22        60.98 o                         
   7  17   6        116.39         44.66        66.99 o                         
   8  17   6         38.83         35.21        74.72 o                         
   9  17   6          8.65          0.00        69.57 o                         
  -4 -11   7        372.23        311.27        61.02 o                         
  -3 -11   7       1453.82       1398.67        77.68 o                         
  -2 -11   7         13.02          7.60        29.96 o                         
  -1 -11   7          2.06          0.86        42.13 o                         
  -7 -10   7       1150.10       1177.61        85.02 o                         
  -6 -10   7        461.90        456.25        86.90 o                         
  -5 -10   7       1549.70       1453.38        90.11 o                         
  -4 -10   7        902.91        813.19        79.34 o                         
  -3 -10   7        464.83        426.09        41.13 o                         
  -2 -10   7        302.01        254.17        36.38 o                         
  -1 -10   7         30.64         27.98        28.80 o                         
   0 -10   7         26.53         21.82        38.14 o                         
   1 -10   7        139.89        224.16        71.29 o                         
   2 -10   7          1.18          1.72        64.42 o                         
   3 -10   7        139.95        136.56        72.14 o                         
  -8  -9   7       3009.32       3313.51       146.36 o                         
  -7  -9   7        798.41        720.45        52.31 o                         
  -6  -9   7       1829.44       1685.88        92.23 o                         
  -5  -9   7        627.95        518.09        49.45 o                         
  -4  -9   7       2682.97       2947.27        96.74 o                         
  -3  -9   7       1266.24       1286.06        93.50 o                         
  -2  -9   7        970.29        872.49        42.87 o                         
  -1  -9   7          0.37          8.91        23.70 o                         
   0  -9   7        106.92        111.24        28.01 o                         
   1  -9   7         63.16         19.85        37.10 o                         
   2  -9   7         29.97          4.29        57.54 o                         
   3  -9   7        363.88        233.44        57.46 o                         
   4  -9   7        123.60         66.93        50.97 o                         
   5  -9   7       2177.33       2550.18       141.50 o                         
  -9  -8   7       1517.22       1575.03        74.86 o                         
  -8  -8   7        148.23         75.28        31.21 o                         
  -7  -8   7       1938.49       2023.97        89.34 o                         
  -6  -8   7        269.54        262.78        38.31 o                         
  -5  -8   7       3066.54       3233.53       138.13 o                         
  -4  -8   7       1079.53       1018.43        47.84 o                         
  -3  -8   7       4493.67       4628.35       121.33 o                         
  -2  -8   7        705.74        651.06        35.75 o                         
  -1  -8   7        516.54        446.08        31.29 o                         
   0  -8   7          3.30         18.89        22.73 o                         
   1  -8   7        107.79         94.87        25.99 o                         
   2  -8   7        101.54        104.43        38.59 o                         
   3  -8   7         26.67         32.54        44.63 o                         
   4  -8   7       1106.38        961.07        96.19 o                         
   5  -8   7         42.06         24.43        46.57 o                         
   6  -8   7       2670.58       2577.46       194.96 o                         
   7  -8   7        317.88        194.10        79.87 o                         
 -10  -7   7        290.31        285.22        65.20 o                         
  -9  -7   7        243.58        186.64        32.18 o                         
  -8  -7   7       2394.46       2516.25       124.46 o                         
  -7  -7   7          8.82          5.19        24.31 o                         
  -6  -7   7       1501.93       1453.42        73.11 o                         
  -5  -7   7        486.79        387.90        41.00 o                         
  -4  -7   7       4028.34       4060.94        99.24 o                         
  -3  -7   7       1882.36       2021.67        66.39 o                         
  -2  -7   7       2929.66       3071.11        90.87 o                         
  -1  -7   7        981.10        908.15        39.49 o                         
   0  -7   7       1498.45       1600.01        55.39 o                         
   1  -7   7         60.08         50.93        23.09 o                         
   2  -7   7        460.28        419.74        29.35 o                         
   3  -7   7         75.39         19.22        38.39 o                         
   4  -7   7          1.51          0.86        39.50 o                         
   5  -7   7       2104.18       2452.31       128.14 o                         
   6  -7   7        511.69        421.18        76.01 o                         
   7  -7   7       1608.57       1785.58       158.03 o                         
   8  -7   7        141.37        161.47        78.16 o                         
 -11  -6   7          3.79          0.00        48.10 o                         
 -10  -6   7        891.84        852.25        73.14 o                         
  -9  -6   7       1120.45       1065.96        67.36 o                         
  -8  -6   7        470.05        465.24        41.08 o                         
  -7  -6   7       2088.14       2135.94        97.46 o                         
  -6  -6   7         32.83         35.94        21.51 o                         
  -5  -6   7       1356.57       1276.50        57.58 o                         
  -4  -6   7         11.32         39.44        20.76 o                         
  -3  -6   7       6821.72       6535.89       147.75 o                         
  -2  -6   7        142.38        127.70        22.97 o                         
  -1  -6   7        996.29        983.64        46.61 o                         
   0  -6   7        119.69         96.78        23.66 o                         
   1  -6   7        298.60        284.26        25.48 o                         
   2  -6   7          3.48         11.47        19.29 o                         
   3  -6   7        203.56        176.20        24.47 o                         
   4  -6   7        247.71        174.12        44.41 o                         
   5  -6   7        172.70        200.55        48.21 o                         
   6  -6   7       1823.57       1918.07       112.33 o                         
   7  -6   7       1304.63       1265.11       119.38 o                         
   8  -6   7       2023.26       2325.81       176.93 o                         
   9  -6   7        118.27         95.33        68.71 o                         
 -11  -5   7         88.24         84.98        30.13 o                         
 -10  -5   7        324.14        280.34        36.08 o                         
  -9  -5   7       1057.77        924.65        60.30 o                         
  -8  -5   7       3432.59       3268.17       113.31 o                         
  -7  -5   7        830.15        688.09        44.99 o                         
  -6  -5   7       1536.19       1514.86        49.90 o                         
  -5  -5   7        995.08        829.71        35.94 o                         
  -4  -5   7       4182.87       4221.04       156.80 o                         
  -3  -5   7        140.61         92.40        16.27 o                         
  -2  -5   7        677.50        654.80        28.94 o                         
  -1  -5   7        678.72        584.92        34.39 o                         
   0  -5   7       1401.52       1270.70        50.19 o                         
   1  -5   7        278.00        229.75        22.61 o                         
   2  -5   7         25.56         20.00        17.31 o                         
   3  -5   7        497.92        431.00        29.11 o                         
   4  -5   7        960.17        799.84        36.18 o                         
   5  -5   7        184.09        213.80        32.50 o                         
   6  -5   7          5.97          5.58        25.16 o                         
   7  -5   7       1833.56       1887.48        80.28 o                         
   8  -5   7        248.91        179.19        72.34 o                         
   9  -5   7       1212.11       1122.79        73.78 o                         
  10  -5   7        231.30        252.23        83.74 o                         
 -11  -4   7        863.22        904.36       105.64 o                         
 -10  -4   7        985.23        982.03        72.96 o                         
  -9  -4   7       2153.26       2196.22       173.87 o                         
  -8  -4   7       3765.77       3742.90       115.02 o                         
  -7  -4   7       4287.72       4110.84       134.46 o                         
  -6  -4   7        899.66        813.69        65.45 o                         
  -5  -4   7       2099.96       2084.72        58.83 o                         
  -4  -4   7       1824.64       1727.25        66.81 o                         
  -3  -4   7       5445.46       5187.97       192.24 o                         
  -2  -4   7        195.52        177.51        15.44 o                         
  -1  -4   7        307.02        260.92        24.33 o                         
   0  -4   7          5.47          9.10        13.08 o                         
   1  -4   7        367.08        314.38        18.54 o                         
   2  -4   7          2.14          4.91        12.58 o                         
   3  -4   7        116.69        108.68        14.56 o                         
   4  -4   7         51.39         16.42        14.94 o                         
   5  -4   7       1678.19       1655.86        40.96 o                         
   6  -4   7        727.96        731.01        36.89 o                         
   7  -4   7         17.87         12.86        20.23 o                         
   8  -4   7       4725.45       4904.84       127.87 o                         
   9  -4   7         34.49         13.38        25.23 o                         
  10  -4   7       1122.99       1068.87        57.02 o                         
  11  -4   7        112.49         59.33        30.63 o                         
 -12  -3   7        407.94        478.39        58.40 o                         
 -11  -3   7        456.00        559.98        65.27 o                         
 -10  -3   7        127.08        129.29        23.23 o                         
  -9  -3   7       2860.81       2862.00       187.19 o                         
  -8  -3   7       3682.50       3405.45       229.15 o                         
  -7  -3   7       2274.25       2325.53       115.12 o                         
  -6  -3   7       3969.70       3790.02       149.40 o                         
  -5  -3   7       1201.18       1161.11        42.63 o                         
  -4  -3   7       2662.95       2495.42        77.39 o                         
  -3  -3   7       1048.78        927.47        32.09 o                         
  -2  -3   7       2752.24       2927.13        79.77 o                         
  -1  -3   7        185.47        150.02        13.84 o                         
   0  -3   7         17.94         20.30         9.12 o                         
   1  -3   7        350.49        324.26        13.68 o                         
   2  -3   7        252.18        227.77        14.16 o                         
   3  -3   7        199.64        159.40        13.32 o                         
   4  -3   7        763.46        716.81        25.58 o                         
   5  -3   7       1165.91       1145.03        44.69 o                         
   6  -3   7       1399.71       1455.57        43.12 o                         
   7  -3   7       5506.11       5927.80       123.72 o                         
   8  -3   7        676.78        681.64        37.19 o                         
   9  -3   7       3855.79       3968.91       105.90 o                         
  10  -3   7         13.58         13.59        23.46 o                         
  11  -3   7       1672.18       1681.40        66.04 o                         
  12  -3   7         33.44         24.18        28.78 o                         
 -10  -2   7        576.86        258.52        85.89 o                         
  -9  -2   7        270.42        211.30        41.40 o                         
  -8  -2   7       5798.44       5631.63       388.98 o                         
  -7  -2   7       2300.01       2008.09       105.18 o                         
  -6  -2   7       1025.14        983.80        33.72 o                         
  -5  -2   7       3263.19       3143.26        93.92 o                         
  -4  -2   7         97.96         73.37        11.09 o                         
  -3  -2   7       4613.29       4563.27        85.83 o                         
  -2  -2   7        249.18        183.01        14.35 o                         
  -1  -2   7       6681.12       6537.93        96.29 o                         
   0  -2   7        491.42        438.55        10.72 o                         
   1  -2   7        923.81        948.66        21.18 o                         
   2  -2   7         75.85         65.84        10.56 o                         
   3  -2   7        885.52        925.99        25.17 o                         
   4  -2   7       2031.42       2067.35        44.55 o                         
   5  -2   7        895.27        913.96        29.97 o                         
   6  -2   7       2001.10       2087.97        45.92 o                         
   7  -2   7       2728.72       2951.77        76.05 o                         
   8  -2   7       9358.59       9898.21       181.25 o                         
   9  -2   7       1919.01       1935.93        59.64 o                         
  10  -2   7       3600.65       3718.29        92.74 o                         
  11  -2   7        616.48        508.22        37.51 o                         
  12  -2   7       1026.72       1041.41        56.42 o                         
 -10  -1   7         16.62          0.00        60.12 o                         
  -9  -1   7       2269.34       2347.48       145.37 o                         
  -8  -1   7          3.82          1.72        35.69 o                         
  -7  -1   7       3655.43       3527.87       147.06 o                         
  -6  -1   7       1185.61       1098.20        64.98 o                         
  -5  -1   7       2196.29       1978.69        69.73 o                         
  -4  -1   7       2715.96       2434.80        66.83 o                         
  -3  -1   7        188.99        149.39        11.58 o                         
  -2  -1   7       7328.85       7099.87       115.99 o                         
  -1  -1   7        560.96        525.51        11.03 o                         
   0  -1   7       5819.15       5974.63        88.88 o                         
   1  -1   7        260.68        202.54        11.43 o                         
   2  -1   7        258.43        258.16        11.05 o                         
   3  -1   7        534.07        540.99        17.50 o                         
   4  -1   7        603.61        614.13        17.28 o                         
   5  -1   7       1751.41       1829.46        40.59 o                         
   6  -1   7       1129.78       1093.44        30.28 o                         
   7  -1   7       2489.78       2506.01        54.44 o                         
   8  -1   7       4650.94       4815.85       103.76 o                         
   9  -1   7       6568.73       6999.45       147.17 o                         
  10  -1   7        840.85        849.86        40.10 o                         
  11  -1   7       1458.96       1506.12        53.95 o                         
  12  -1   7         99.55         85.41        27.46 o                         
  13  -1   7        792.13        844.51        46.71 o                         
 -11   0   7        184.54        171.77        72.14 o                         
 -10   0   7       1894.50       1884.35       160.61 o                         
  -9   0   7         67.18         73.12        43.17 o                         
  -8   0   7       3344.77       3533.03       180.48 o                         
  -7   0   7       1270.39       1274.06        87.53 o                         
  -6   0   7       4580.67       4900.32       161.37 o                         
  -5   0   7        982.78        931.85        61.78 o                         
  -4   0   7        773.27        732.55        23.38 o                         
  -3   0   7       2757.37       2590.92        59.70 o                         
  -2   0   7        865.23        911.93        27.64 o                         
  -1   0   7       3302.53       3031.77        41.24 o                         
   0   0   7        677.79        726.90        15.05 o                         
   1   0   7       2141.44       2178.52        36.91 o                         
   2   0   7          7.07         13.72         7.63 o                         
   3   0   7       3360.49       3629.54        56.18 o                         
   4   0   7         48.30         55.84         9.33 o                         
   5   0   7        625.10        678.88        17.21 o                         
   6   0   7        197.05        162.43        13.05 o                         
   7   0   7       1704.59       1778.98        35.79 o                         
   8   0   7       1787.29       1945.75        53.41 o                         
   9   0   7       4120.90       4145.33        97.29 o                         
  10   0   7       5195.83       5480.46       122.22 o                         
  11   0   7         17.56          6.73        20.91 o                         
  12   0   7       1344.22       1468.67        57.29 o                         
  13   0   7         17.85         36.66        27.37 o                         
  14   0   7       1507.79       1688.18        68.97 o                         
 -12   1   7        407.47        295.45        88.46 o                         
 -11   1   7       1723.70       1742.64       156.31 o                         
 -10   1   7         48.71         47.24        59.26 o                         
  -9   1   7       1966.20       2071.59       168.34 o                         
  -8   1   7        435.12        445.75        82.45 o                         
  -7   1   7       2558.30       2791.32       174.35 o                         
  -6   1   7        266.81        214.72        61.84 o                         
  -5   1   7       8044.15       7333.74       482.35 o                         
  -4   1   7       1901.99       1907.62        82.80 o                         
  -3   1   7       2500.60       2368.34        67.60 o                         
  -2   1   7        157.51        135.61        11.00 o                         
  -1   1   7       6601.89       6297.04       109.83 o                         
   0   1   7        468.05        392.66        12.73 o                         
   1   1   7        416.51        464.65        12.07 o                         
   2   1   7        256.84        306.99        10.94 o                         
   3   1   7       4173.79       4378.39        67.08 o                         
   4   1   7       4821.33       4812.48        83.06 o                         
   5   1   7        268.83        264.34        18.68 o                         
   6   1   7       1469.04       1424.59        29.85 o                         
   7   1   7         59.64         68.69        12.64 o                         
   8   1   7       4004.84       4241.19        80.09 o                         
   9   1   7       2394.32       2464.57        60.70 o                         
  10   1   7        849.53        842.66        37.22 o                         
  11   1   7       1269.16       1278.51        51.61 o                         
  12   1   7         59.22         37.09        23.16 o                         
  13   1   7        686.37        740.24        44.04 o                         
  14   1   7          5.76         28.93        26.10 o                         
 -12   2   7         79.42         31.78        75.58 o                         
 -11   2   7          8.08          0.86        63.56 o                         
 -10   2   7       1918.45       1741.78       153.74 o                         
  -9   2   7         44.74         10.31        58.40 o                         
  -8   2   7       2238.49       2123.12       176.07 o                         
  -7   2   7        256.56        170.06        65.27 o                         
  -6   2   7       9214.33       8889.27       463.79 o                         
  -5   2   7        897.85        683.76        85.25 o                         
  -4   2   7      12421.76      13672.89       461.53 o                         
  -3   2   7        512.36        470.02        24.14 o                         
  -2   2   7       2774.55       2555.78        55.41 o                         
  -1   2   7        104.86         93.73        10.63 o                         
   0   2   7       1453.34       1433.59        28.29 o                         
   1   2   7       1707.81       1699.43        25.94 o                         
   2   2   7        376.63        456.51        12.98 o                         
   3   2   7       5202.84       5113.64        68.62 o                         
   4   2   7         14.94         19.33         9.95 o                         
   5   2   7       5018.81       4947.57        85.67 o                         
   6   2   7          3.08         17.21         9.27 o                         
   7   2   7       6525.33       6499.37       104.33 o                         
   8   2   7         82.67         87.08        14.48 o                         
   9   2   7       6534.16       6968.86       142.28 o                         
  10   2   7        886.66        867.33        38.81 o                         
  11   2   7        471.68        417.51        30.36 o                         
  12   2   7       1246.80       1259.83        63.70 o                         
  13   2   7        596.14        589.17        41.09 o                         
  14   2   7        706.23        758.90        42.56 o                         
 -11   3   7        516.03        578.72        58.89 o                         
 -10   3   7        109.69        110.40        42.08 o                         
  -9   3   7       1294.66       1327.92       179.50 o                         
  -8   3   7        128.90         67.33        18.09 o                         
  -7   3   7       2498.43       2236.51        84.00 o                         
  -6   3   7        308.31        268.81        21.99 o                         
  -5   3   7      10800.10       8968.44       450.66 o                         
  -4   3   7       2348.24       2185.09        98.44 o                         
  -3   3   7       7001.39       6878.30       200.16 o                         
  -2   3   7        489.38        504.44        16.55 o                         
  -1   3   7       3141.33       2963.22        47.70 o                         
   0   3   7         27.13         22.03         7.14 o                         
   1   3   7       4972.71       5014.36        79.93 o                         
   2   3   7       1946.22       2035.13        33.94 o                         
   3   3   7        159.16        199.88        11.07 o                         
   4   3   7       8197.77       7749.36        99.58 o                         
   5   3   7        266.26        281.06        13.36 o                         
   6   3   7      15047.82      14974.17       224.40 o                         
   7   3   7       1620.80       1688.95        34.83 o                         
   8   3   7       8670.04       8868.07       136.91 o                         
   9   3   7        251.87        196.40        19.26 o                         
  10   3   7       5173.69       5113.03       114.67 o                         
  11   3   7        910.76        825.15        38.73 o                         
  12   3   7       1070.01       1047.90        45.23 o                         
  13   3   7         69.75         75.38        26.77 o                         
  14   3   7        223.64        204.17        29.19 o                         
  15   3   7        111.67        105.59        38.04 o                         
 -11   4   7        271.77        210.59        31.13 o                         
 -10   4   7        688.38        702.62        46.62 o                         
  -9   4   7        114.38         99.55        35.41 o                         
  -8   4   7       1881.37       1772.68        73.88 o                         
  -7   4   7          6.90         11.48        12.41 o                         
  -6   4   7       3525.92       3251.87       170.83 o                         
  -5   4   7        684.52        669.37        26.60 o                         
  -4   4   7      10993.52      10770.57       403.69 o                         
  -3   4   7        282.11        285.14        14.97 o                         
  -2   4   7       2124.84       2004.54        45.24 o                         
  -1   4   7        104.53        149.29        16.65 o                         
   0   4   7       2194.77       1871.55        25.30 o                         
   1   4   7       3363.51       3325.03        57.51 o                         
   2   4   7         96.30         65.61         8.72 o                         
   3   4   7        561.75        569.17        15.68 o                         
   4   4   7       2903.56       3005.78        52.63 o                         
   5   4   7       8445.13       8577.85       125.00 o                         
   6   4   7         95.10         68.41        11.34 o                         
   7   4   7       5235.21       5157.60        82.05 o                         
   8   4   7         41.37         15.35        11.18 o                         
   9   4   7       3585.82       3653.64        81.87 o                         
  10   4   7          3.99          7.98        18.08 o                         
  11   4   7       3769.20       3801.82       100.00 o                         
  12   4   7       3507.03       3534.12        97.46 o                         
  13   4   7       1617.97       1571.07        58.37 o                         
  14   4   7         13.91         15.53        24.09 o                         
  15   4   7        754.20        742.56        67.73 o                         
 -11   5   7         74.23         81.13        27.78 o                         
 -10   5   7       1177.98       1302.42        67.73 o                         
  -9   5   7       1216.07       1305.86        68.98 o                         
  -8   5   7       1092.92       1107.58        87.57 o                         
  -7   5   7       1221.49       1249.42        93.97 o                         
  -6   5   7       1546.80       1554.58        66.37 o                         
  -5   5   7       4543.42       4395.49       141.02 o                         
  -4   5   7        120.94        146.33        12.78 o                         
  -3   5   7       3651.07       3463.25        68.81 o                         
  -2   5   7        195.90        169.53        13.23 o                         
  -1   5   7       1907.13       1794.50        38.79 o                         
   0   5   7        255.44        297.10         8.66 o                         
   1   5   7        860.85        889.06        17.24 o                         
   2   5   7         13.70         13.25         6.74 o                         
   3   5   7        635.83        586.42        17.39 o                         
   4   5   7        563.07        487.39        17.21 o                         
   5   5   7        541.95        534.87        20.27 o                         
   6   5   7       7585.39       7512.08       118.63 o                         
   7   5   7       1121.58       1231.38        28.48 o                         
   8   5   7       3162.08       3216.94        58.43 o                         
   9   5   7          5.65          6.20        15.01 o                         
  10   5   7       9390.63       9133.61       207.60 o                         
  11   5   7       2513.44       2502.73        82.46 o                         
  12   5   7       5460.64       5349.77       130.96 o                         
  13   5   7        733.30        772.88        45.20 o                         
  14   5   7       1003.42        996.95        51.78 o                         
  15   5   7         14.58         24.35        37.93 o                         
 -10   6   7        521.48        503.55        45.99 o                         
  -9   6   7       1231.35       1133.35        65.58 o                         
  -8   6   7        859.16        749.96        55.78 o                         
  -7   6   7       3599.02       3728.10       120.22 o                         
  -6   6   7        776.36        748.71        33.65 o                         
  -5   6   7       1873.20       1796.92        57.64 o                         
  -4   6   7       5600.11       5371.88       125.33 o                         
  -3   6   7       1075.50       1001.65        39.36 o                         
  -2   6   7       1150.26       1045.45        27.25 o                         
  -1   6   7        121.54        120.56         9.55 o                         
   0   6   7        840.02        854.13        16.37 o                         
   1   6   7         19.76         36.95        10.04 o                         
   2   6   7        514.82        501.78        15.48 o                         
   3   6   7        500.52        525.00        14.75 o                         
   4   6   7       3668.28       3703.27        58.00 o                         
   5   6   7         79.30         70.71        11.70 o                         
   6   6   7        231.02        221.06        14.14 o                         
   7   6   7       6709.09       6568.23       105.56 o                         
   8   6   7         31.81         23.30        11.61 o                         
   9   6   7       5504.27       5349.32       114.87 o                         
  10   6   7          2.49          9.48        20.47 o                         
  11   6   7       5479.77       5429.63       130.41 o                         
  12   6   7       2563.22       2365.37        78.48 o                         
  13   6   7       1758.26       1635.94        62.89 o                         
  14   6   7         82.91         95.66        26.99 o                         
  15   6   7        773.20        796.54       125.60 o                         
 -10   7   7       1750.55       1770.18        90.64 o                         
  -9   7   7        913.19        875.99        58.47 o                         
  -8   7   7       2126.15       2013.85        89.39 o                         
  -7   7   7        925.25        782.38        46.53 o                         
  -6   7   7       4674.99       4409.26       135.21 o                         
  -5   7   7       1415.04       1313.38        48.15 o                         
  -4   7   7       4150.80       3837.42       129.43 o                         
  -3   7   7       4575.65       4457.98        97.27 o                         
  -2   7   7          5.50          9.29        11.61 o                         
  -1   7   7        654.45        600.26        23.36 o                         
   0   7   7         45.50         48.23         7.88 o                         
   1   7   7       1313.78       1394.07        26.95 o                         
   2   7   7         39.73         49.71         8.20 o                         
   3   7   7          6.06         10.26         8.82 o                         
   4   7   7        660.31        725.74        21.02 o                         
   5   7   7       4284.37       4273.05        65.54 o                         
   6   7   7       4567.02       4289.26        72.30 o                         
   7   7   7        475.20        514.07        19.76 o                         
   8   7   7       4727.92       4775.57        83.35 o                         
   9   7   7        925.54        873.44        33.55 o                         
  10   7   7       5256.17       5098.90       185.02 o                         
  11   7   7         21.83         11.17        20.19 o                         
  12   7   7       4515.97       4285.97       112.01 o                         
  13   7   7        485.45        459.68        35.37 o                         
  14   7   7        372.03        334.97        46.74 o                         
  15   7   7          0.77         46.81        39.49 o                         
  -9   8   7       1779.66       1800.68        95.44 o
[truncated: 317,602 more chars]
